# Supplementary material for: A novel targeted hybrid capture-NGS assay for sensitive detection of multiplex respiratory pathogens
Source: Microbiol Spectr. 2025 Nov 17;14(1):e02908-25. doi: 10.1128/spectrum.02908-25 (PMC12772336; doi:10.1128/spectrum.02908-25)
Supplement: Table S6 — The reference genome database constructed in this study. [file spectrum.02908-25-s0003.xlsx]

## Sheet: List
SUPPLEMENTARY TABLE 6 The reference genome database constructed in this study
Type	Genus	Species (Scientific Name)	Report name
fungus	Aspergillus	Aspergillus	Aspergillus
fungus	Aspergillus	Aspergillus flavus	Aspergillus flavus
fungus	Aspergillus	Aspergillus flavus NRRL3357	Aspergillus flavus
fungus	Aspergillus	Aspergillus fumigatus	Aspergillus fumigatus
fungus	Aspergillus	Aspergillus fumigatus Af293	Aspergillus fumigatus
fungus	Aspergillus	Aspergillus nidulans	Aspergillus nidulans
fungus	Aspergillus	Aspergillus nidulans FGSC A4	Aspergillus nidulans
fungus	Aspergillus	Aspergillus niger	Aspergillus niger
fungus	Aspergillus	Aspergillus niger CBS 101883	Aspergillus niger
fungus	Aspergillus	Aspergillus niger CBS 513.88	Aspergillus niger
fungus	Aspergillus	Aspergillus niger var. niger	Aspergillus niger
fungus	Aspergillus	Aspergillus terreus	Aspergillus terreus
fungus	Candida	Candida	Candida
fungus	Candida	Candida albicans	Candida albicans
fungus	Candida	Candida albicans SC5314	Candida albicans
fungus	Candida	Candida dubliniensis	Candida dubliniensis
fungus	Candida	Candida dubliniensis CD36	Candida dubliniensis
fungus	Candida	Candida parapsilosis	Candida parapsilosis
fungus	Candida	Candida tropicalis	Candida tropicalis
fungus	Candida	Candida tropicalis MYA-3404	Candida tropicalis
fungus	Cryptococcus	Cryptococcus	Cryptococcus
fungus	Cryptococcus	Cryptococcus gattii VGI	Cryptococcus gattii
fungus	Cryptococcus	Cryptococcus gattii VGII R265	Cryptococcus gattii
fungus	Cryptococcus	Cryptococcus gattii VGIII	Cryptococcus gattii
fungus	Cryptococcus	Cryptococcus gattii VGIV	Cryptococcus gattii
fungus	Cryptococcus	Cryptococcus gattii WM276	Cryptococcus gattii
fungus	Cryptococcus	Cryptococcus neoformans	Cryptococcus neoformans
fungus	Cryptococcus	Cryptococcus neoformans var. grubii	Cryptococcus neoformans
fungus	Cryptococcus	Cryptococcus neoformans var. grubii H99	Cryptococcus neoformans
fungus	Cryptococcus	Cryptococcus neoformans var. grubii x Cryptococcus bacillisporus	Cryptococcus neoformans
fungus	Cryptococcus	Cryptococcus neoformans var. neoformans	Cryptococcus neoformans
fungus	Cryptococcus	Cryptococcus neoformans var. neoformans B-3501A	Cryptococcus neoformans
fungus	Cryptococcus	Cryptococcus neoformans var. neoformans JEC21	Cryptococcus neoformans
fungus	Cryptococcus	Cryptococcus neoformans var. neoformans x Cryptococcus bacillisporus	Cryptococcus neoformans
fungus	Histoplasma	Histoplasma	Histoplasma
fungus	Histoplasma	Histoplasma capsulatum	Histoplasma capsulatum
fungus	Histoplasma	Histoplasma capsulatum G186AR	Histoplasma capsulatum
fungus	Histoplasma	Histoplasma capsulatum H88	Histoplasma capsulatum
fungus	Histoplasma	Histoplasma mississippiense (nom. inval.)	Histoplasma mississippiense (nom. inval.)
fungus	Mucor	Mucor	Mucor
fungus	Mucor	Mucor ambiguus	Mucor sp.
fungus	Mucor	Mucor circinelloides	Mucor sp.
fungus	Mucor	Mucor exponens	Mucor sp.
fungus	Mucor	Mucor fragilis	Mucor sp.
fungus	Mucor	Mucor hiemalis	Mucor sp.
fungus	Mucor	Mucor hiemalis f. hiemalis	Mucor sp.
fungus	Mucor	Mucor lusitanicus	Mucor sp.
fungus	Mucor	Mucor moelleri	Mucor sp.
fungus	Mucor	Mucor mucedo	Mucor sp.
fungus	Mucor	Mucor piriformis	Mucor sp.
fungus	Mucor	Mucor racemosus	Mucor sp.
fungus	Mucor	Mucor sp. BM-2009-2	Mucor sp.
fungus	Pneumocystis	Pneumocystis	Pneumocystis
fungus	Pneumocystis	Pneumocystis carinii	Pneumocystis carinii
fungus	Pneumocystis	Pneumocystis carinii B80	Pneumocystis carinii
fungus	Pneumocystis	Pneumocystis jirovecii	Pneumocystis jirovecii
fungus	Pneumocystis	Pneumocystis jirovecii RU7	Pneumocystis jirovecii
fungus	Trichosporon	Trichosporon	Trichosporon
fungus	Trichosporon	Trichosporon aquatile	Trichosporon sp.
fungus	Trichosporon	Trichosporon asahii	Trichosporon sp.
fungus	Trichosporon	Trichosporon asahii var. asahii CBS 2479	Trichosporon sp.
fungus	Trichosporon	Trichosporon asteroides	Trichosporon sp.
fungus	Trichosporon	Trichosporon caseorum	Trichosporon sp.
fungus	Trichosporon	Trichosporon coremiiforme	Trichosporon sp.
fungus	Trichosporon	Trichosporon dohaense	Trichosporon sp.
fungus	Trichosporon	Trichosporon faecale	Trichosporon sp.
fungus	Trichosporon	Trichosporon inkin	Trichosporon sp.
fungus	Trichosporon	Trichosporon insectorum	Trichosporon sp.
fungus	Trichosporon	Trichosporon japonicum	Trichosporon sp.
fungus	Trichosporon	Trichosporon multisporum	Trichosporon sp.
fungus	Trichosporon	Trichosporon ovoides	Trichosporon sp.
fungus	Trichosporon	Trichosporon sp. HP-2023	Trichosporon sp.
G-	Acinetobacter	Acinetobacter	Acinetobacter
G-	Acinetobacter	Acinetobacter baumannii	Acinetobacter baumannii
G-	Acinetobacter	Acinetobacter baumannii 1391434	Acinetobacter baumannii
G-	Acinetobacter	Acinetobacter baumannii 1656-2	Acinetobacter baumannii
G-	Acinetobacter	Acinetobacter baumannii 21072	Acinetobacter baumannii
G-	Acinetobacter	Acinetobacter baumannii ZW85-1	Acinetobacter baumannii
G-	Bordetella	Bordetella	Bordetella
G-	Bordetella	Bordetella bronchiseptica	Bordetella bronchiseptica
G-	Bordetella	Bordetella bronchiseptica 253	Bordetella bronchiseptica
G-	Bordetella	Bordetella bronchiseptica MO149	Bordetella bronchiseptica
G-	Bordetella	Bordetella bronchiseptica RB50	Bordetella bronchiseptica
G-	Bordetella	Bordetella holmesii	Bordetella holmesii
G-	Bordetella	Bordetella holmesii 44057	Bordetella holmesii
G-	Bordetella	Bordetella holmesii ATCC 51541	Bordetella holmesii
G-	Bordetella	Bordetella holmesii F627	Bordetella holmesii
G-	Bordetella	Bordetella holmesii H558	Bordetella holmesii
G-	Bordetella	Bordetella parapertussis	Bordetella parapertussis
G-	Bordetella	Bordetella parapertussis Bpp5	Bordetella parapertussis
G-	Bordetella	Bordetella pertussis	Bordetella pertussis
G-	Bordetella	Bordetella pertussis 137	Bordetella pertussis
G-	Bordetella	Bordetella pertussis 18323	Bordetella pertussis
G-	Bordetella	Bordetella pertussis B1917	Bordetella pertussis
G-	Bordetella	Bordetella pertussis B1920	Bordetella pertussis
G-	Bordetella	Bordetella pertussis CS	Bordetella pertussis
G-	Bordetella	Bordetella pertussis Tohama I	Bordetella pertussis
G-	Brucella	Brucella	Brucella
G-	Brucella	Brucella abortus	Brucella abortus
G-	Brucella	Brucella anthropi	Brucella anthropi
G-	Brucella	Brucella anthropi ATCC 49188	Brucella anthropi
G-	Brucella	Brucella melitensis	Brucella melitensis
G-	Brucella	Brucella melitensis ATCC 23457	Brucella melitensis
G-	Brucella	Brucella melitensis bv. 1 str. 16M	Brucella melitensis
G-	Brucella	Brucella melitensis bv. 2 str. 63/9	Brucella melitensis
G-	Brucella	Brucella melitensis bv. 3 str. Ether	Brucella melitensis
G-	Brucella	Brucella melitensis M28	Brucella melitensis
G-	Brucella	Brucella melitensis M5-90	Brucella melitensis
G-	Brucella	Brucella melitensis NI	Brucella melitensis
G-	Elizabethkingia	Elizabethkingia	Elizabethkingia
G-	Elizabethkingia	Elizabethkingia meningoseptica	Elizabethkingia meningoseptica
G-	Elizabethkingia	Elizabethkingia miricola	Elizabethkingia miricola
G-	Escherichia	Escherichia	Escherichia
G-	Escherichia	Escherichia coli	Escherichia coli
G-	Escherichia	Escherichia coli 042	Escherichia coli
G-	Escherichia	Escherichia coli 1303	Escherichia coli
G-	Escherichia	Escherichia coli 536	Escherichia coli
G-	Escherichia	Escherichia coli 55989	Escherichia coli
G-	Escherichia	Escherichia coli ABU 83972	Escherichia coli
G-	Escherichia	Escherichia coli ACN001	Escherichia coli
G-	Escherichia	Escherichia coli APEC IMT5155	Escherichia coli
G-	Escherichia	Escherichia coli APEC O1	Escherichia coli
G-	Escherichia	Escherichia coli APEC O18	Escherichia coli
G-	Escherichia	Escherichia coli APEC O2-211	Escherichia coli
G-	Escherichia	Escherichia coli APEC O78	Escherichia coli
G-	Escherichia	Escherichia coli ATCC 25922	Escherichia coli
G-	Escherichia	Escherichia coli ATCC 8739	Escherichia coli
G-	Escherichia	Escherichia coli Xuzhou21	Escherichia coli
G-	Fusobacterium	Fusobacterium	Fusobacterium
G-	Fusobacterium	Fusobacterium necrophorum	Fusobacterium necrophorum
G-	Fusobacterium	Fusobacterium necrophorum subsp. funduliforme	Fusobacterium necrophorum
G-	Fusobacterium	Fusobacterium necrophorum subsp. necrophorum	Fusobacterium necrophorum
G-	Haemophilus	Haemophilus	Haemophilus
G-	Haemophilus	Haemophilus influenzae	Haemophilus influenzae
G-	Haemophilus	Haemophilus influenzae 10810	Haemophilus influenzae
G-	Haemophilus	Haemophilus influenzae 2019	Haemophilus influenzae
G-	Haemophilus	Haemophilus influenzae 86-028NP	Haemophilus influenzae
G-	Haemophilus	Haemophilus influenzae biotype aegyptius	Haemophilus influenzae
G-	Haemophilus	Haemophilus influenzae CGSHiCZ412602	Haemophilus influenzae
G-	Haemophilus	Haemophilus influenzae F3031	Haemophilus influenzae
G-	Haemophilus	Haemophilus influenzae F3047	Haemophilus influenzae
G-	Haemophilus	Haemophilus influenzae KR494	Haemophilus influenzae
G-	Haemophilus	Haemophilus influenzae PittEE	Haemophilus influenzae
G-	Haemophilus	Haemophilus influenzae PittGG	Haemophilus influenzae
G-	Haemophilus	Haemophilus influenzae R2846	Haemophilus influenzae
G-	Haemophilus	Haemophilus influenzae R2866	Haemophilus influenzae
G-	Haemophilus	Haemophilus influenzae Rd KW20	Haemophilus influenzae
G-	Haemophilus	Haemophilus parainfluenzae	Haemophilus parainfluenzae
G-	Haemophilus	Haemophilus parainfluenzae T3T1	Haemophilus parainfluenzae
G-	Klebsiella	Klebsiella	Klebsiella
G-	Klebsiella	Klebsiella pneumoniae	Klebsiella pneumoniae
G-	Klebsiella	Klebsiella pneumoniae 30660/NJST258 1	Klebsiella pneumoniae
G-	Klebsiella	Klebsiella pneumoniae 30684/NJST258 2	Klebsiella pneumoniae
G-	Klebsiella	Klebsiella pneumoniae 500 1420	Klebsiella pneumoniae
G-	Klebsiella	Klebsiella pneumoniae CG43	Klebsiella pneumoniae
G-	Klebsiella	Klebsiella pneumoniae DMC1097	Klebsiella pneumoniae
G-	Klebsiella	Klebsiella pneumoniae HK787	Klebsiella pneumoniae
G-	Klebsiella	Klebsiella pneumoniae JM45	Klebsiella pneumoniae
G-	Klebsiella	Klebsiella pneumoniae KCTC 2242	Klebsiella pneumoniae
G-	Klebsiella	Klebsiella pneumoniae KP-1	Klebsiella pneumoniae
G-	Klebsiella	Klebsiella pneumoniae MGH 39	Klebsiella pneumoniae
G-	Klebsiella	Klebsiella pneumoniae subsp. ozaenae	Klebsiella pneumoniae
G-	Klebsiella	Klebsiella pneumoniae subsp. pneumoniae	Klebsiella pneumoniae
G-	Klebsiella	Klebsiella pneumoniae subsp. pneumoniae 1084	Klebsiella pneumoniae
G-	Klebsiella	Klebsiella pneumoniae subsp. pneumoniae 1158	Klebsiella pneumoniae
G-	Klebsiella	Klebsiella pneumoniae subsp. pneumoniae ATCC 43816	Klebsiella pneumoniae
G-	Klebsiella	Klebsiella pneumoniae subsp. pneumoniae HS11286	Klebsiella pneumoniae
G-	Klebsiella	Klebsiella pneumoniae subsp. pneumoniae Kp13	Klebsiella pneumoniae
G-	Klebsiella	Klebsiella pneumoniae subsp. pneumoniae KPNIH1	Klebsiella pneumoniae
G-	Klebsiella	Klebsiella pneumoniae subsp. pneumoniae KPNIH10	Klebsiella pneumoniae
G-	Klebsiella	Klebsiella pneumoniae subsp. pneumoniae KPNIH24	Klebsiella pneumoniae
G-	Klebsiella	Klebsiella pneumoniae subsp. pneumoniae KPNIH27	Klebsiella pneumoniae
G-	Klebsiella	Klebsiella pneumoniae subsp. pneumoniae KPR0928	Klebsiella pneumoniae
G-	Klebsiella	Klebsiella pneumoniae subsp. pneumoniae KPX	Klebsiella pneumoniae
G-	Klebsiella	Klebsiella pneumoniae subsp. pneumoniae MGH 78578	Klebsiella pneumoniae
G-	Klebsiella	Klebsiella pneumoniae subsp. pneumoniae NTUH-K2044	Klebsiella pneumoniae
G-	Klebsiella	Klebsiella pneumoniae subsp. pneumoniae PittNDM01	Klebsiella pneumoniae
G-	Klebsiella	Klebsiella pneumoniae subsp. rhinoscleromatis	Klebsiella pneumoniae
G-	Klebsiella	Klebsiella pneumoniae subsp. rhinoscleromatis SB3432	Klebsiella pneumoniae
G-	Klebsiella	Klebsiella pneumoniae U-0608239	Klebsiella pneumoniae
G-	Klebsiella	Klebsiella pneumoniae UHKPC07	Klebsiella pneumoniae
G-	Klebsiella	Klebsiella pneumoniae UHKPC33	Klebsiella pneumoniae
G-	Legionella	Legionella	Legionella
G-	Legionella	Legionella pneumophila	Legionella pneumophila
G-	Legionella	Legionella pneumophila 2300/99 Alcoy	Legionella pneumophila
G-	Legionella	Legionella pneumophila serogroup 1	Legionella pneumophila
G-	Legionella	Legionella pneumophila serogroup 11	Legionella pneumophila
G-	Legionella	Legionella pneumophila serogroup 12	Legionella pneumophila
G-	Legionella	Legionella pneumophila serogroup 13	Legionella pneumophila
G-	Legionella	Legionella pneumophila serogroup 14	Legionella pneumophila
G-	Legionella	Legionella pneumophila serogroup 15	Legionella pneumophila
G-	Legionella	Legionella pneumophila serogroup 16	Legionella pneumophila
G-	Legionella	Legionella pneumophila serogroup 2	Legionella pneumophila
G-	Legionella	Legionella pneumophila serogroup 3	Legionella pneumophila
G-	Legionella	Legionella pneumophila serogroup 4	Legionella pneumophila
G-	Legionella	Legionella pneumophila serogroup 5	Legionella pneumophila
G-	Legionella	Legionella pneumophila serogroup 6	Legionella pneumophila
G-	Legionella	Legionella pneumophila serogroup 7	Legionella pneumophila
G-	Legionella	Legionella pneumophila serogroup 8	Legionella pneumophila
G-	Legionella	Legionella pneumophila serogroup 9	Legionella pneumophila
G-	Legionella	Legionella pneumophila str. Corby	Legionella pneumophila
G-	Legionella	Legionella pneumophila str. Lens	Legionella pneumophila
G-	Legionella	Legionella pneumophila str. Paris	Legionella pneumophila
G-	Legionella	Legionella pneumophila subsp. fraseri	Legionella pneumophila
G-	Legionella	Legionella pneumophila subsp. pascullei	Legionella pneumophila
G-	Legionella	Legionella pneumophila subsp. pneumophila	Legionella pneumophila
G-	Legionella	Legionella pneumophila subsp. pneumophila ATCC 33215	Legionella pneumophila
G-	Legionella	Legionella pneumophila subsp. pneumophila ATCC 43283	Legionella pneumophila
G-	Legionella	Legionella pneumophila subsp. pneumophila ATCC 43290	Legionella pneumophila
G-	Legionella	Legionella pneumophila subsp. pneumophila ATCC 43736	Legionella pneumophila
G-	Legionella	Legionella pneumophila subsp. pneumophila LPE509	Legionella pneumophila
G-	Legionella	Legionella pneumophila subsp. pneumophila str. Hextuple 2q	Legionella pneumophila
G-	Legionella	Legionella pneumophila subsp. pneumophila str. Hextuple 3a	Legionella pneumophila
G-	Legionella	Legionella pneumophila subsp. pneumophila str. Philadelphia 1	Legionella pneumophila
G-	Legionella	Legionella pneumophila subsp. pneumophila str. Thunder Bay	Legionella pneumophila
G-	Moraxella	Moraxella	Moraxella
G-	Moraxella	Moraxella catarrhalis	Moraxella catarrhalis
G-	Moraxella	Moraxella catarrhalis BBH18	Moraxella catarrhalis
G-	Neisseria	Neisseria	Neisseria
G-	Neisseria	Neisseria gonorrhoeae	Neisseria gonorrhoeae
G-	Neisseria	Neisseria gonorrhoeae FA 1090	Neisseria gonorrhoeae
G-	Neisseria	Neisseria gonorrhoeae MS11	Neisseria gonorrhoeae
G-	Neisseria	Neisseria gonorrhoeae NCCP11945	Neisseria gonorrhoeae
G-	Neisseria	Neisseria gonorrhoeae NG-k51.05	Neisseria gonorrhoeae
G-	Neisseria	Neisseria meningitidis	Neisseria meningitidis
G-	Neisseria	Neisseria meningitidis 053442	Neisseria meningitidis
G-	Neisseria	Neisseria meningitidis 8013	Neisseria meningitidis
G-	Neisseria	Neisseria meningitidis alpha14	Neisseria meningitidis
G-	Neisseria	Neisseria meningitidis alpha522	Neisseria meningitidis
G-	Neisseria	Neisseria meningitidis alpha710	Neisseria meningitidis
G-	Neisseria	Neisseria meningitidis CU385	Neisseria meningitidis
G-	Neisseria	Neisseria meningitidis FAM18	Neisseria meningitidis
G-	Neisseria	Neisseria meningitidis G2136	Neisseria meningitidis
G-	Neisseria	Neisseria meningitidis H44/76	Neisseria meningitidis
G-	Neisseria	Neisseria meningitidis LNP21362	Neisseria meningitidis
G-	Neisseria	Neisseria meningitidis M01-240149	Neisseria meningitidis
G-	Neisseria	Neisseria meningitidis M01-240355	Neisseria meningitidis
G-	Neisseria	Neisseria meningitidis M04-240196	Neisseria meningitidis
G-	Neisseria	Neisseria meningitidis M0579	Neisseria meningitidis
G-	Neisseria	Neisseria meningitidis M7124	Neisseria meningitidis
G-	Neisseria	Neisseria meningitidis MC58	Neisseria meningitidis
G-	Neisseria	Neisseria meningitidis NZ-05/33	Neisseria meningitidis
G-	Neisseria	Neisseria meningitidis serogroup B	Neisseria meningitidis
G-	Neisseria	Neisseria meningitidis WUE 2594	Neisseria meningitidis
G-	Neisseria	Neisseria meningitidis Z2491	Neisseria meningitidis
G-	Pseudomonas	Pseudomonas	Pseudomonas
G-	Pseudomonas	Pseudomonas aeruginosa	Pseudomonas aeruginosa
G-	Pseudomonas	Pseudomonas aeruginosa B136-33	Pseudomonas aeruginosa
G-	Pseudomonas	Pseudomonas aeruginosa c7447m	Pseudomonas aeruginosa
G-	Pseudomonas	Pseudomonas aeruginosa CI27	Pseudomonas aeruginosa
G-	Pseudomonas	Pseudomonas aeruginosa C-NN2	Pseudomonas aeruginosa
G-	Pseudomonas	Pseudomonas aeruginosa DHS01	Pseudomonas aeruginosa
G-	Pseudomonas	Pseudomonas aeruginosa DK1	Pseudomonas aeruginosa
G-	Pseudomonas	Pseudomonas aeruginosa DK2	Pseudomonas aeruginosa
G-	Pseudomonas	Pseudomonas aeruginosa DSM 50071 = NBRC 12689	Pseudomonas aeruginosa
G-	Pseudomonas	Pseudomonas aeruginosa LES400	Pseudomonas aeruginosa
G-	Pseudomonas	Pseudomonas aeruginosa LES431	Pseudomonas aeruginosa
G-	Pseudomonas	Pseudomonas aeruginosa LESB58	Pseudomonas aeruginosa
G-	Pseudomonas	Pseudomonas aeruginosa LESB65	Pseudomonas aeruginosa
G-	Pseudomonas	Pseudomonas aeruginosa LESlike1	Pseudomonas aeruginosa
G-	Pseudomonas	Pseudomonas aeruginosa LESlike4	Pseudomonas aeruginosa
G-	Pseudomonas	Pseudomonas aeruginosa LESlike5	Pseudomonas aeruginosa
G-	Pseudomonas	Pseudomonas aeruginosa LESlike7	Pseudomonas aeruginosa
G-	Pseudomonas	Pseudomonas aeruginosa M18	Pseudomonas aeruginosa
G-	Pseudomonas	Pseudomonas aeruginosa MTB-1	Pseudomonas aeruginosa
G-	Pseudomonas	Pseudomonas aeruginosa NCGM2.S1	Pseudomonas aeruginosa
G-	Pseudomonas	Pseudomonas aeruginosa PA1	Pseudomonas aeruginosa
G-	Pseudomonas	Pseudomonas aeruginosa PA14	Pseudomonas aeruginosa
G-	Pseudomonas	Pseudomonas aeruginosa PA1R	Pseudomonas aeruginosa
G-	Pseudomonas	Pseudomonas aeruginosa PA38182	Pseudomonas aeruginosa
G-	Pseudomonas	Pseudomonas aeruginosa PA7	Pseudomonas aeruginosa
G-	Pseudomonas	Pseudomonas aeruginosa PA96	Pseudomonas aeruginosa
G-	Pseudomonas	Pseudomonas aeruginosa PA99	Pseudomonas aeruginosa
G-	Pseudomonas	Pseudomonas aeruginosa PAK	Pseudomonas aeruginosa
G-	Pseudomonas	Pseudomonas aeruginosa PAO1	Pseudomonas aeruginosa
G-	Pseudomonas	Pseudomonas aeruginosa PAO1H2O	Pseudomonas aeruginosa
G-	Pseudomonas	Pseudomonas aeruginosa PAO1-VE13	Pseudomonas aeruginosa
G-	Pseudomonas	Pseudomonas aeruginosa PAO1-VE2	Pseudomonas aeruginosa
G-	Pseudomonas	Pseudomonas aeruginosa PAO581	Pseudomonas aeruginosa
G-	Pseudomonas	Pseudomonas aeruginosa RP73	Pseudomonas aeruginosa
G-	Pseudomonas	Pseudomonas aeruginosa SCV20265	Pseudomonas aeruginosa
G-	Pseudomonas	Pseudomonas aeruginosa SG17M	Pseudomonas aeruginosa
G-	Pseudomonas	Pseudomonas aeruginosa SJTD-1	Pseudomonas aeruginosa
G-	Pseudomonas	Pseudomonas aeruginosa TBCF10839	Pseudomonas aeruginosa
G-	Pseudomonas	Pseudomonas aeruginosa UCBPP-PA14	Pseudomonas aeruginosa
G-	Pseudomonas	Pseudomonas aeruginosa VRFPA04	Pseudomonas aeruginosa
G-	Pseudomonas	Pseudomonas aeruginosa YL84	Pseudomonas aeruginosa
G-	Serratia	Serratia	Serratia
G-	Serratia	Serratia marcescens	Serratia marcescens
G-	Serratia	Serratia marcescens SM39	Serratia marcescens
G-	Serratia	Serratia marcescens SMB2099	Serratia marcescens
G-	Serratia	Serratia marcescens subsp. marcescens ATCC 13880	Serratia marcescens
G-	Serratia	Serratia marcescens subsp. marcescens Db11	Serratia marcescens
G-	Serratia	Serratia marcescens WW4	Serratia marcescens
G-	Stenotrophomonas	Stenotrophomonas	Stenotrophomonas
G-	Stenotrophomonas	Stenotrophomonas maltophilia	Stenotrophomonas maltophilia
G-	Stenotrophomonas	Stenotrophomonas maltophilia D457	Stenotrophomonas maltophilia
G-	Stenotrophomonas	Stenotrophomonas maltophilia JV3	Stenotrophomonas maltophilia
G-	Stenotrophomonas	Stenotrophomonas maltophilia K279a	Stenotrophomonas maltophilia
G-	Stenotrophomonas	Stenotrophomonas maltophilia R551-3	Stenotrophomonas maltophilia
G+	Bacillus	Bacillus	Bacillus
G+	Bacillus	Bacillus anthracis	Bacillus anthracis
G+	Bacillus	Bacillus anthracis str. A0248	Bacillus anthracis
G+	Bacillus	Bacillus anthracis str. A16	Bacillus anthracis
G+	Bacillus	Bacillus anthracis str. A16R	Bacillus anthracis
G+	Bacillus	Bacillus anthracis str. A2012	Bacillus anthracis
G+	Bacillus	Bacillus anthracis str. Ames	Bacillus anthracis
G+	Bacillus	Bacillus anthracis str. 'Ames Ancestor'	Bacillus anthracis
G+	Bacillus	Bacillus anthracis str. BF1	Bacillus anthracis
G+	Bacillus	Bacillus anthracis str. CDC 684	Bacillus anthracis
G+	Bacillus	Bacillus anthracis str. H9401	Bacillus anthracis
G+	Bacillus	Bacillus anthracis str. Sterne	Bacillus anthracis
G+	Bacillus	Bacillus anthracis str. SVA11	Bacillus anthracis
G+	Bacillus	Bacillus anthracis str. Turkey32	Bacillus anthracis
G+	Bacillus	Bacillus anthracis str. V770-NP-1R	Bacillus anthracis
G+	Bacillus	Bacillus anthracis str. Vollum	Bacillus anthracis
G+	Bacillus	Bacillus cereus	Bacillus cereus
G+	Bacillus	Bacillus cereus 03BB102	Bacillus cereus
G+	Bacillus	Bacillus cereus 03BB108	Bacillus cereus
G+	Bacillus	Bacillus cereus biovar anthracis str. CI	Bacillus cereus
G+	Bacillus	Bacillus cereus C1L	Bacillus cereus
G+	Bacillus	Bacillus cereus G9842	Bacillus cereus
G+	Corynebacterium	Corynebacterium	Corynebacterium
G+	Corynebacterium	Corynebacterium diphtheriae	Corynebacterium diphtheriae
G+	Corynebacterium	Corynebacterium diphtheriae 241	Corynebacterium diphtheriae
G+	Corynebacterium	Corynebacterium diphtheriae 31A	Corynebacterium diphtheriae
G+	Corynebacterium	Corynebacterium diphtheriae BH8	Corynebacterium diphtheriae
G+	Corynebacterium	Corynebacterium diphtheriae bv. gravis	Corynebacterium diphtheriae
G+	Corynebacterium	Corynebacterium diphtheriae bv. mitis	Corynebacterium diphtheriae
G+	Corynebacterium	Corynebacterium diphtheriae bv. mitis str. ISS 3319	Corynebacterium diphtheriae
G+	Corynebacterium	Corynebacterium diphtheriae C7 (beta)	Corynebacterium diphtheriae
G+	Corynebacterium	Corynebacterium diphtheriae CDCE 8392	Corynebacterium diphtheriae
G+	Corynebacterium	Corynebacterium diphtheriae HC01	Corynebacterium diphtheriae
G+	Corynebacterium	Corynebacterium diphtheriae HC02	Corynebacterium diphtheriae
G+	Corynebacterium	Corynebacterium diphtheriae HC03	Corynebacterium diphtheriae
G+	Corynebacterium	Corynebacterium diphtheriae HC04	Corynebacterium diphtheriae
G+	Corynebacterium	Corynebacterium diphtheriae INCA 402	Corynebacterium diphtheriae
G+	Corynebacterium	Corynebacterium diphtheriae PW8	Corynebacterium diphtheriae
G+	Corynebacterium	Corynebacterium diphtheriae subsp. diphtheriae	Corynebacterium diphtheriae
G+	Corynebacterium	Corynebacterium diphtheriae subsp. lausannense	Corynebacterium diphtheriae
G+	Corynebacterium	Corynebacterium diphtheriae VA01	Corynebacterium diphtheriae
G+	Mycobacterium	Mycobacterium	Mycobacterium
G+	Mycobacterium	[Mycobacterium] chelonae subsp. bovis	Mycobacterium chelonae subsp. bovis
G+	Mycobacterium	[Mycobacterium] chelonae subsp. chelonae	Mycobacterium chelonae subsp. chelonae
G+	Mycobacterium	[Mycobacterium] chelonae subsp. gwanakae	Mycobacterium chelonae subsp. gwanakae
G+	Mycobacterium	Mycobacterium asiaticum	Mycobacterium asiaticum
G+	Mycobacterium	Mycobacterium asiaticum DSM 44297	Mycobacterium asiaticum
G+	Mycobacterium	Mycobacterium avium	Mycobacterium avium
G+	Mycobacterium	Mycobacterium avium 104	Mycobacterium avium
G+	Mycobacterium	Mycobacterium avium complex sp.	Mycobacterium avium
G+	Mycobacterium	Mycobacterium avium complex sp. 5154-O'Connor	Mycobacterium avium
G+	Mycobacterium	Mycobacterium avium complex sp. M12	Mycobacterium avium
G+	Mycobacterium	Mycobacterium avium complex sp. TMC1476	Mycobacterium avium
G+	Mycobacterium	Mycobacterium avium subsp. avium	Mycobacterium avium
G+	Mycobacterium	Mycobacterium avium subsp. avium ATCC 25291	Mycobacterium avium
G+	Mycobacterium	Mycobacterium avium subsp. hominissuis	Mycobacterium avium
G+	Mycobacterium	Mycobacterium avium subsp. hominissuis TH135	Mycobacterium avium
G+	Mycobacterium	Mycobacterium avium subsp. paratuberculosis	Mycobacterium avium
G+	Mycobacterium	Mycobacterium avium subsp. paratuberculosis K-10	Mycobacterium avium
G+	Mycobacterium	Mycobacterium avium subsp. paratuberculosis MAP4	Mycobacterium avium
G+	Mycobacterium	Mycobacterium avium subsp. paratuberculosis S397	Mycobacterium avium
G+	Mycobacterium	Mycobacterium avium-intracellulare	Mycobacterium avium
G+	Mycobacterium	Mycobacterium botniense	Mycobacterium botniense
G+	Mycobacterium	Mycobacterium canettii	Mycobacterium canettii
G+	Mycobacterium	Mycobacterium canettii CIPT 140010059	Mycobacterium canettii
G+	Mycobacterium	Mycobacterium canettii CIPT 140060008	Mycobacterium canettii
G+	Mycobacterium	Mycobacterium canettii CIPT 140070008	Mycobacterium canettii
G+	Mycobacterium	Mycobacterium canettii CIPT 140070010	Mycobacterium canettii
G+	Mycobacterium	Mycobacterium canettii CIPT 140070017	Mycobacterium canettii
G+	Mycobacterium	Mycobacterium intracellulare	Mycobacterium intracellulare
G+	Mycobacterium	Mycobacterium intracellulare ATCC 13950	Mycobacterium intracellulare
G+	Mycobacterium	Mycobacterium intracellulare M.i.198	Mycobacterium intracellulare
G+	Mycobacterium	Mycobacterium intracellulare MOTT-02	Mycobacterium intracellulare
G+	Mycobacterium	Mycobacterium intracellulare subsp. chimaera	Mycobacterium intracellulare
G+	Mycobacterium	Mycobacterium intracellulare subsp. intracellulare	Mycobacterium intracellulare
G+	Mycobacterium	Mycobacterium intracellulare subsp. intracellulare MTCC 9506	Mycobacterium intracellulare
G+	Mycobacterium	Mycobacterium intracellulare subsp. yongonense	Mycobacterium intracellulare
G+	Mycobacterium	Mycobacterium intracellulare subsp. yongonense 05-1390	Mycobacterium intracellulare
G+	Mycobacterium	Mycobacterium kansasii	Mycobacterium kansasii
G+	Mycobacterium	Mycobacterium kansasii ATCC 12478	Mycobacterium kansasii
G+	Mycobacterium	Mycobacterium lepromatosis	Mycobacterium lepromatosis
G+	Mycobacterium	Mycobacterium novum	Mycobacterium novum
G+	Mycobacterium	Mycobacterium scrofulaceum	Mycobacterium scrofulaceum
G+	Mycobacterium	Mycobacterium simiae	Mycobacterium simiae
G+	Mycobacterium	Mycobacterium ulcerans	Mycobacterium ulcerans
G+	Mycobacterium	Mycobacterium ulcerans Agy99	Mycobacterium ulcerans
G+	Mycobacterium	Mycobacterium ulcerans subsp. shinshuense	Mycobacterium ulcerans
G+	Mycobacterium	Mycobacterium xenopi	Mycobacterium xenopi
G+	Mycobacterium tuberculosis complex	Mycobacterium tuberculosis complex	Mycobacterium tuberculosis complex
G+	Mycobacterium tuberculosis complex	Mycobacterium tuberculosis	Mycobacterium tuberculosis
G+	Mycobacterium tuberculosis complex	Mycobacterium tuberculosis 1821ADB35	Mycobacterium tuberculosis
G+	Mycobacterium tuberculosis complex	Mycobacterium tuberculosis 1821ADB36	Mycobacterium tuberculosis
G+	Mycobacterium tuberculosis complex	Mycobacterium tuberculosis 1821ADB37	Mycobacterium tuberculosis
G+	Mycobacterium tuberculosis complex	Mycobacterium tuberculosis 1821ADB38	Mycobacterium tuberculosis
G+	Mycobacterium tuberculosis complex	Mycobacterium tuberculosis 1821ADB40	Mycobacterium tuberculosis
G+	Mycobacterium tuberculosis complex	Mycobacterium tuberculosis 1821ADB41	Mycobacterium tuberculosis
G+	Mycobacterium tuberculosis complex	Mycobacterium tuberculosis 1821ADB42	Mycobacterium tuberculosis
G+	Mycobacterium tuberculosis complex	Mycobacterium tuberculosis 1821ADB44	Mycobacterium tuberculosis
G+	Mycobacterium tuberculosis complex	Mycobacterium tuberculosis 1821ADB45	Mycobacterium tuberculosis
G+	Mycobacterium tuberculosis complex	Mycobacterium tuberculosis 18b	Mycobacterium tuberculosis
G+	Mycobacterium tuberculosis complex	Mycobacterium tuberculosis 49-02	Mycobacterium tuberculosis
G+	Mycobacterium tuberculosis complex	Mycobacterium tuberculosis 7199-99	Mycobacterium tuberculosis
G+	Mycobacterium tuberculosis complex	Mycobacterium tuberculosis BT1	Mycobacterium tuberculosis
G+	Mycobacterium tuberculosis complex	Mycobacterium tuberculosis BT2	Mycobacterium tuberculosis
G+	Mycobacterium tuberculosis complex	Mycobacterium tuberculosis CAS/NITR204	Mycobacterium tuberculosis
G+	Mycobacterium tuberculosis complex	Mycobacterium tuberculosis CCDC5079	Mycobacterium tuberculosis
G+	Mycobacterium tuberculosis complex	Mycobacterium tuberculosis CCDC5180	Mycobacterium tuberculosis
G+	Mycobacterium tuberculosis complex	Mycobacterium tuberculosis CDC1551	Mycobacterium tuberculosis
G+	Mycobacterium tuberculosis complex	Mycobacterium tuberculosis CTRI-2	Mycobacterium tuberculosis
G+	Mycobacterium tuberculosis complex	Mycobacterium tuberculosis EAI5	Mycobacterium tuberculosis
G+	Mycobacterium tuberculosis complex	Mycobacterium tuberculosis EAI5/NITR206	Mycobacterium tuberculosis
G+	Mycobacterium tuberculosis complex	Mycobacterium tuberculosis F11	Mycobacterium tuberculosis
G+	Mycobacterium tuberculosis complex	Mycobacterium tuberculosis H37Ra	Mycobacterium tuberculosis
G+	Mycobacterium tuberculosis complex	Mycobacterium tuberculosis H37Rv	Mycobacterium tuberculosis
G+	Mycobacterium tuberculosis complex	Mycobacterium tuberculosis H37RvSiena	Mycobacterium tuberculosis
G+	Mycobacterium tuberculosis complex	Mycobacterium tuberculosis HKBS1	Mycobacterium tuberculosis
G+	Mycobacterium tuberculosis complex	Mycobacterium tuberculosis K	Mycobacterium tuberculosis
G+	Mycobacterium tuberculosis complex	Mycobacterium tuberculosis KZN 1435	Mycobacterium tuberculosis
G+	Mycobacterium tuberculosis complex	Mycobacterium tuberculosis KZN 4207	Mycobacterium tuberculosis
G+	Mycobacterium tuberculosis complex	Mycobacterium tuberculosis KZN 605	Mycobacterium tuberculosis
G+	Mycobacterium tuberculosis complex	Mycobacterium tuberculosis RGTB327	Mycobacterium tuberculosis
G+	Mycobacterium tuberculosis complex	Mycobacterium tuberculosis RGTB423	Mycobacterium tuberculosis
G+	Mycobacterium tuberculosis complex	Mycobacterium tuberculosis str. Beijing/NITR203	Mycobacterium tuberculosis
G+	Mycobacterium tuberculosis complex	Mycobacterium tuberculosis str. Erdman = ATCC 35801	Mycobacterium tuberculosis
G+	Mycobacterium tuberculosis complex	Mycobacterium tuberculosis str. Haarlem	Mycobacterium tuberculosis
G+	Mycobacterium tuberculosis complex	Mycobacterium tuberculosis str. Haarlem/NITR202	Mycobacterium tuberculosis
G+	Mycobacterium tuberculosis complex	Mycobacterium tuberculosis str. Kurono	Mycobacterium tuberculosis
G+	Mycobacterium tuberculosis complex	Mycobacterium tuberculosis TRS1	Mycobacterium tuberculosis
G+	Mycobacterium tuberculosis complex	Mycobacterium tuberculosis TRS10	Mycobacterium tuberculosis
G+	Mycobacterium tuberculosis complex	Mycobacterium tuberculosis TRS11	Mycobacterium tuberculosis
G+	Mycobacterium tuberculosis complex	Mycobacterium tuberculosis TRS12	Mycobacterium tuberculosis
G+	Mycobacterium tuberculosis complex	Mycobacterium tuberculosis TRS13	Mycobacterium tuberculosis
G+	Mycobacterium tuberculosis complex	Mycobacterium tuberculosis TRS14	Mycobacterium tuberculosis
G+	Mycobacterium tuberculosis complex	Mycobacterium tuberculosis TRS15	Mycobacterium tuberculosis
G+	Mycobacterium tuberculosis complex	Mycobacterium tuberculosis TRS16	Mycobacterium tuberculosis
G+	Mycobacterium tuberculosis complex	Mycobacterium tuberculosis TRS17	Mycobacterium tuberculosis
G+	Mycobacterium tuberculosis complex	Mycobacterium tuberculosis TRS18	Mycobacterium tuberculosis
G+	Mycobacterium tuberculosis complex	Mycobacterium tuberculosis TRS19	Mycobacterium tuberculosis
G+	Mycobacterium tuberculosis complex	Mycobacterium tuberculosis TRS2	Mycobacterium tuberculosis
G+	Mycobacterium tuberculosis complex	Mycobacterium tuberculosis TRS20	Mycobacterium tuberculosis
G+	Mycobacterium tuberculosis complex	Mycobacterium tuberculosis TRS21	Mycobacterium tuberculosis
G+	Mycobacterium tuberculosis complex	Mycobacterium tuberculosis TRS22	Mycobacterium tuberculosis
G+	Mycobacterium tuberculosis complex	Mycobacterium tuberculosis TRS23	Mycobacterium tuberculosis
G+	Mycobacterium tuberculosis complex	Mycobacterium tuberculosis TRS24	Mycobacterium tuberculosis
G+	Mycobacterium tuberculosis complex	Mycobacterium tuberculosis TRS25	Mycobacterium tuberculosis
G+	Mycobacterium tuberculosis complex	Mycobacterium tuberculosis TRS26	Mycobacterium tuberculosis
G+	Mycobacterium tuberculosis complex	Mycobacterium tuberculosis TRS27	Mycobacterium tuberculosis
G+	Mycobacterium tuberculosis complex	Mycobacterium tuberculosis TRS28	Mycobacterium tuberculosis
G+	Mycobacterium tuberculosis complex	Mycobacterium tuberculosis TRS29	Mycobacterium tuberculosis
G+	Mycobacterium tuberculosis complex	Mycobacterium tuberculosis TRS4	Mycobacterium tuberculosis
G+	Mycobacterium tuberculosis complex	Mycobacterium tuberculosis TRS5	Mycobacterium tuberculosis
G+	Mycobacterium tuberculosis complex	Mycobacterium tuberculosis TRS6	Mycobacterium tuberculosis
G+	Mycobacterium tuberculosis complex	Mycobacterium tuberculosis TRS7	Mycobacterium tuberculosis
G+	Mycobacterium tuberculosis complex	Mycobacterium tuberculosis TRS8	Mycobacterium tuberculosis
G+	Mycobacterium tuberculosis complex	Mycobacterium tuberculosis TRS9	Mycobacterium tuberculosis
G+	Mycobacterium tuberculosis complex	Mycobacterium tuberculosis UT205	Mycobacterium tuberculosis
G+	Mycobacterium tuberculosis complex	Mycobacterium tuberculosis variant africanum	Mycobacterium africanum
G+	Mycobacterium tuberculosis complex	Mycobacterium tuberculosis variant africanum GM041182	Mycobacterium africanum
G+	Mycobacterium tuberculosis complex	Mycobacterium tuberculosis variant bovis	Mycobacterium bovis
G+	Mycobacterium tuberculosis complex	Mycobacterium tuberculosis variant bovis AF2122/97	Mycobacterium bovis
G+	Mycobacterium tuberculosis complex	Mycobacterium tuberculosis variant bovis BCG	Mycobacterium bovis
G+	Mycobacterium tuberculosis complex	Mycobacterium tuberculosis variant bovis BCG str. ATCC 35743	Mycobacterium bovis
G+	Mycobacterium tuberculosis complex	Mycobacterium tuberculosis variant bovis BCG str. Korea 1168P	Mycobacterium bovis
G+	Mycobacterium tuberculosis complex	Mycobacterium tuberculosis variant bovis BCG str. Mexico	Mycobacterium bovis
G+	Mycobacterium tuberculosis complex	Mycobacterium tuberculosis variant bovis BCG str. Moreau RDJ	Mycobacterium bovis
G+	Mycobacterium tuberculosis complex	Mycobacterium tuberculosis variant bovis BCG str. Pasteur 1173P2	Mycobacterium bovis
G+	Mycobacterium tuberculosis complex	Mycobacterium tuberculosis variant bovis BCG str. Tokyo 172	Mycobacterium bovis
G+	Mycobacterium tuberculosis complex	Mycobacterium tuberculosis variant caprae	Mycobacterium tuberculosis variant caprae
G+	Mycobacterium tuberculosis complex	Mycobacterium tuberculosis variant microti	Mycobacterium tuberculosis variant microti
G+	Mycobacterium tuberculosis complex	Mycobacterium tuberculosis variant microti OV254	Mycobacterium tuberculosis variant microti
G+	Mycobacterium tuberculosis complex	Mycobacterium tuberculosis W-148	Mycobacterium tuberculosis
G+	Mycobacteroides	Mycobacteroides	Mycobacteroides
G+	Mycobacteroides	Mycobacteroides abscessus	Mycobacteroides abscessus
G+	Mycobacteroides	Mycobacteroides abscessus ATCC 14472	Mycobacteroides abscessus
G+	Mycobacteroides	Mycobacteroides abscessus ATCC 19977	Mycobacteroides abscessus
G+	Mycobacteroides	Mycobacteroides abscessus subsp. abscessus	Mycobacteroides abscessus
G+	Mycobacteroides	Mycobacteroides abscessus subsp. bolletii	Mycobacteroides abscessus
G+	Mycobacteroides	Mycobacteroides abscessus subsp. bolletii 50594	Mycobacteroides abscessus
G+	Mycobacteroides	Mycobacteroides abscessus subsp. bolletii BD	Mycobacteroides abscessus
G+	Mycobacteroides	Mycobacteroides abscessus subsp. massiliense	Mycobacteroides abscessus
G+	Mycobacteroides	Mycobacteroides abscessus subsp. massiliense CCUG 48898 = JCM 15300	Mycobacteroides abscessus
G+	Mycobacteroides	Mycobacteroides abscessus subsp. massiliense str. GO 06	Mycobacteroides abscessus
G+	Mycobacteroides	Mycobacteroides abscessus UC22	Mycobacteroides abscessus
G+	Mycobacteroides	Mycobacteroides chelonae	Mycobacteroides chelonae
G+	Mycobacteroides	Mycobacteroides chelonae CCUG 47445	Mycobacteroides chelonae
G+	Mycolicibacillus	Mycolicibacillus	Mycolicibacillus
G+	Mycolicibacter	Mycolicibacter	Mycolicibacter
G+	Mycolicibacterium	Mycolicibacterium	Mycolicibacterium
G+	Nocardia	Nocardia	Nocardia
G+	Nocardia	Nocardia abscessus	Nocardia abscessus
G+	Nocardia	Nocardia abscessus NBRC 100374	Nocardia abscessus
G+	Nocardia	Nocardia asteroides	Nocardia asteroides
G+	Nocardia	Nocardia asteroides NBRC 15531	Nocardia asteroides
G+	Nocardia	Nocardia brasiliensis	Nocardia brasiliensis
G+	Nocardia	Nocardia brasiliensis ATCC 700358	Nocardia brasiliensis
G+	Nocardia	Nocardia brasiliensis NBRC 14402	Nocardia brasiliensis
G+	Peptostreptococcus	Peptostreptococcus	Peptostreptococcus
G+	Peptostreptococcus	Peptostreptococcus anaerobius	Peptostreptococcus anaerobius
G+	Staphylococcus	Staphylococcus	Staphylococcus
G+	Staphylococcus	Staphylococcus aureus	Staphylococcus aureus
G+	Staphylococcus	Staphylococcus aureus 04-02981	Staphylococcus aureus
G+	Staphylococcus	Staphylococcus aureus 08BA02176	Staphylococcus aureus
G+	Staphylococcus	Staphylococcus aureus CA-347	Staphylococcus aureus
G+	Streptococcus	Streptococcus	Streptococcus
G+	Streptococcus	Streptococcus agalactiae	Streptococcus agalactiae
G+	Streptococcus	Streptococcus agalactiae 09mas018883	Streptococcus agalactiae
G+	Streptococcus	Streptococcus agalactiae 138P	Streptococcus agalactiae
G+	Streptococcus	Streptococcus agalactiae 2603V/R	Streptococcus agalactiae
G+	Streptococcus	Streptococcus agalactiae 515	Streptococcus agalactiae
G+	Streptococcus	Streptococcus agalactiae A909	Streptococcus agalactiae
G+	Streptococcus	Streptococcus agalactiae ATCC 13813	Streptococcus agalactiae
G+	Streptococcus	Streptococcus agalactiae CJB111	Streptococcus agalactiae
G+	Streptococcus	Streptococcus agalactiae CNCTC 10/84	Streptococcus agalactiae
G+	Streptococcus	Streptococcus agalactiae COH1	Streptococcus agalactiae
G+	Streptococcus	Streptococcus agalactiae GD201008-001	Streptococcus agalactiae
G+	Streptococcus	Streptococcus agalactiae ILRI005	Streptococcus agalactiae
G+	Streptococcus	Streptococcus agalactiae ILRI112	Streptococcus agalactiae
G+	Streptococcus	Streptococcus agalactiae NEM316	Streptococcus agalactiae
G+	Streptococcus	Streptococcus anginosus	Streptococcus anginosus
G+	Streptococcus	Streptococcus anginosus C1051	Streptococcus anginosus
G+	Streptococcus	Streptococcus anginosus C238	Streptococcus anginosus
G+	Streptococcus	Streptococcus anginosus SK52 = DSM 20563	Streptococcus anginosus
G+	Streptococcus	Streptococcus anginosus subsp. anginosus	Streptococcus anginosus
G+	Streptococcus	Streptococcus anginosus subsp. whileyi MAS624	Streptococcus anginosus
G+	Streptococcus	Streptococcus constellatus	Streptococcus constellatus
G+	Streptococcus	Streptococcus constellatus subsp. constellatus	Streptococcus constellatus
G+	Streptococcus	Streptococcus constellatus subsp. pharyngis C1050	Streptococcus constellatus
G+	Streptococcus	Streptococcus constellatus subsp. pharyngis C232	Streptococcus constellatus
G+	Streptococcus	Streptococcus constellatus subsp. pharyngis C818	Streptococcus constellatus
G+	Streptococcus	Streptococcus dysgalactiae subsp. dysgalactiae	streptococcus dysgalactiae
G+	Streptococcus	Streptococcus dysgalactiae subsp. equisimilis	streptococcus dysgalactiae
G+	Streptococcus	Streptococcus dysgalactiae subsp. equisimilis AC-2713	streptococcus dysgalactiae
G+	Streptococcus	Streptococcus intermedius	Streptococcus intermedius
G+	Streptococcus	Streptococcus intermedius B196	Streptococcus intermedius
G+	Streptococcus	Streptococcus intermedius C270	Streptococcus intermedius
G+	Streptococcus	Streptococcus intermedius JTH08	Streptococcus intermedius
G+	Streptococcus	Streptococcus pneumoniae	Streptococcus pneumoniae
G+	Streptococcus	Streptococcus pneumoniae 670-6B	Streptococcus pneumoniae
G+	Streptococcus	Streptococcus pneumoniae 70585	Streptococcus pneumoniae
G+	Streptococcus	Streptococcus pneumoniae A026	Streptococcus pneumoniae
G+	Streptococcus	Streptococcus pneumoniae AP200	Streptococcus pneumoniae
G+	Streptococcus	Streptococcus pneumoniae ATCC 700669	Streptococcus pneumoniae
G+	Streptococcus	Streptococcus pneumoniae CGSP14	Streptococcus pneumoniae
G+	Streptococcus	Streptococcus pneumoniae D39	Streptococcus pneumoniae
G+	Streptococcus	Streptococcus pneumoniae G54	Streptococcus pneumoniae
G+	Streptococcus	Streptococcus pneumoniae gamPNI0373	Streptococcus pneumoniae
G+	Streptococcus	Streptococcus pneumoniae Hungary19A-6	Streptococcus pneumoniae
G+	Streptococcus	Streptococcus pneumoniae INV104	Streptococcus pneumoniae
G+	Streptococcus	Streptococcus pneumoniae INV200	Streptococcus pneumoniae
G+	Streptococcus	Streptococcus pneumoniae JJA	Streptococcus pneumoniae
G+	Streptococcus	Streptococcus pneumoniae OXC141	Streptococcus pneumoniae
G+	Streptococcus	Streptococcus pneumoniae P1031	Streptococcus pneumoniae
G+	Streptococcus	Streptococcus pneumoniae R6	Streptococcus pneumoniae
G+	Streptococcus	Streptococcus pneumoniae SPN032672	Streptococcus pneumoniae
G+	Streptococcus	Streptococcus pneumoniae SPN033038	Streptococcus pneumoniae
G+	Streptococcus	Streptococcus pneumoniae SPN034156	Streptococcus pneumoniae
G+	Streptococcus	Streptococcus pneumoniae SPN034183	Streptococcus pneumoniae
G+	Streptococcus	Streptococcus pneumoniae SPN994038	Streptococcus pneumoniae
G+	Streptococcus	Streptococcus pneumoniae SPN994039	Streptococcus pneumoniae
G+	Streptococcus	Streptococcus pneumoniae SPNA45	Streptococcus pneumoniae
G+	Streptococcus	Streptococcus pneumoniae ST556	Streptococcus pneumoniae
G+	Streptococcus	Streptococcus pneumoniae Taiwan19F-14	Streptococcus pneumoniae
G+	Streptococcus	Streptococcus pneumoniae TCH8431/19A	Streptococcus pneumoniae
G+	Streptococcus	Streptococcus pneumoniae TIGR4	Streptococcus pneumoniae
G+	Streptococcus	Streptococcus pyogenes	Streptococcus pyogenes
G+	Streptococcus	Streptococcus pyogenes A20	Streptococcus pyogenes
G+	Streptococcus	Streptococcus pyogenes Alab49	Streptococcus pyogenes
G+	Streptococcus	Streptococcus pyogenes HSC5	Streptococcus pyogenes
G+	Streptococcus	Streptococcus pyogenes JRS4	Streptococcus pyogenes
G+	Streptococcus	Streptococcus pyogenes M1 476	Streptococcus pyogenes
G+	Streptococcus	Streptococcus pyogenes M1 GAS	Streptococcus pyogenes
G+	Streptococcus	Streptococcus pyogenes MGAS10270	Streptococcus pyogenes
G+	Streptococcus	Streptococcus pyogenes MGAS10394	Streptococcus pyogenes
G+	Streptococcus	Streptococcus pyogenes MGAS10750	Streptococcus pyogenes
G+	Streptococcus	Streptococcus pyogenes MGAS15252	Streptococcus pyogenes
G+	Streptococcus	Streptococcus pyogenes MGAS1882	Streptococcus pyogenes
G+	Streptococcus	Streptococcus pyogenes MGAS2096	Streptococcus pyogenes
G+	Streptococcus	Streptococcus pyogenes MGAS315	Streptococcus pyogenes
G+	Streptococcus	Streptococcus pyogenes MGAS5005	Streptococcus pyogenes
G+	Streptococcus	Streptococcus pyogenes MGAS6180	Streptococcus pyogenes
G+	Streptococcus	Streptococcus pyogenes MGAS8232	Streptococcus pyogenes
G+	Streptococcus	Streptococcus pyogenes MGAS9429	Streptococcus pyogenes
G+	Streptococcus	Streptococcus pyogenes NZ131	Streptococcus pyogenes
G+	Streptococcus	Streptococcus pyogenes serotype M3	Streptococcus pyogenes
G+	Streptococcus	Streptococcus pyogenes SSI-1	Streptococcus pyogenes
G+	Streptococcus	Streptococcus pyogenes STAB1102	Streptococcus pyogenes
G+	Streptococcus	Streptococcus pyogenes STAB901	Streptococcus pyogenes
G+	Streptococcus	Streptococcus pyogenes STAB902	Streptococcus pyogenes
G+	Streptococcus	Streptococcus pyogenes str. Manfredo	Streptococcus pyogenes
intracellular	Chlamydia	Chlamydia	Chlamydia
intracellular	Chlamydia	Chlamydia pneumoniae	Chlamydia pneumoniae
intracellular	Chlamydia	Chlamydia pneumoniae AR39	Chlamydia pneumoniae
intracellular	Chlamydia	Chlamydia pneumoniae CWL029	Chlamydia pneumoniae
intracellular	Chlamydia	Chlamydia pneumoniae J138	Chlamydia pneumoniae
intracellular	Chlamydia	Chlamydia pneumoniae LPCoLN	Chlamydia pneumoniae
intracellular	Chlamydia	Chlamydia pneumoniae TW-183	Chlamydia pneumoniae
intracellular	Chlamydia	Chlamydia psittaci	Chlamydia psittaci
intracellular	Chlamydia	Chlamydia psittaci 01DC11	Chlamydia psittaci
intracellular	Chlamydia	Chlamydia psittaci 01DC12	Chlamydia psittaci
intracellular	Chlamydia	Chlamydia psittaci 02DC15	Chlamydia psittaci
intracellular	Chlamydia	Chlamydia psittaci 08DC60	Chlamydia psittaci
intracellular	Chlamydia	Chlamydia psittaci 6BC	Chlamydia psittaci
intracellular	Chlamydia	Chlamydia psittaci 84/55	Chlamydia psittaci
intracellular	Chlamydia	Chlamydia psittaci C19/98	Chlamydia psittaci
intracellular	Chlamydia	Chlamydia psittaci CP3	Chlamydia psittaci
intracellular	Chlamydia	Chlamydia psittaci GR9	Chlamydia psittaci
intracellular	Chlamydia	Chlamydia psittaci M56	Chlamydia psittaci
intracellular	Chlamydia	Chlamydia psittaci Mat116	Chlamydia psittaci
intracellular	Chlamydia	Chlamydia psittaci MN	Chlamydia psittaci
intracellular	Chlamydia	Chlamydia psittaci NJ1	Chlamydia psittaci
intracellular	Chlamydia	Chlamydia psittaci RD1	Chlamydia psittaci
intracellular	Chlamydia	Chlamydia psittaci VS225	Chlamydia psittaci
intracellular	Chlamydia	Chlamydia psittaci WC	Chlamydia psittaci
intracellular	Chlamydia	Chlamydia psittaci WS/RT/E30	Chlamydia psittaci
intracellular	Chlamydia	Chlamydia trachomatis	Chlamydia trachomatis
intracellular	Chlamydia	Chlamydia trachomatis 434/Bu	Chlamydia trachomatis
intracellular	Chlamydia	Chlamydia trachomatis A/363	Chlamydia trachomatis
intracellular	Chlamydia	Chlamydia trachomatis A/5291	Chlamydia trachomatis
intracellular	Chlamydia	Chlamydia trachomatis A/7249	Chlamydia trachomatis
intracellular	Chlamydia	Chlamydia trachomatis A/HAR-13	Chlamydia trachomatis
intracellular	Chlamydia	Chlamydia trachomatis A2497	Chlamydia trachomatis
intracellular	Chlamydia	Chlamydia trachomatis B/Jali20/OT	Chlamydia trachomatis
intracellular	Chlamydia	Chlamydia trachomatis B/TZ1A828/OT	Chlamydia trachomatis
intracellular	Coxiella	Coxiella	Coxiella
intracellular	Coxiella	Coxiella burnetii	Coxiella burnetii
intracellular	Coxiella	Coxiella burnetii Cb175 Guyana	Coxiella burnetii
intracellular	Coxiella	Coxiella burnetii RSA 493	Coxiella burnetii
intracellular	Coxiella	Coxiella burnetii str. Schperling	Coxiella burnetii
intracellular	Mycoplasmoides	Mycoplasmoides	Mycoplasmoides
intracellular	Mycoplasmoides	Mycoplasmoides pneumoniae	Mycoplasmoides pneumoniae
intracellular	Mycoplasmoides	Mycoplasmoides pneumoniae 19294	Mycoplasmoides pneumoniae
intracellular	Mycoplasmoides	Mycoplasmoides pneumoniae 309	Mycoplasmoides pneumoniae
intracellular	Mycoplasmoides	Mycoplasmoides pneumoniae 39443	Mycoplasmoides pneumoniae
intracellular	Mycoplasmoides	Mycoplasmoides pneumoniae 51494	Mycoplasmoides pneumoniae
intracellular	Mycoplasmoides	Mycoplasmoides pneumoniae 54089	Mycoplasmoides pneumoniae
intracellular	Mycoplasmoides	Mycoplasmoides pneumoniae 54524	Mycoplasmoides pneumoniae
intracellular	Mycoplasmoides	Mycoplasmoides pneumoniae 85084	Mycoplasmoides pneumoniae
intracellular	Mycoplasmoides	Mycoplasmoides pneumoniae 85138	Mycoplasmoides pneumoniae
intracellular	Mycoplasmoides	Mycoplasmoides pneumoniae FH	Mycoplasmoides pneumoniae
intracellular	Mycoplasmoides	Mycoplasmoides pneumoniae M1139	Mycoplasmoides pneumoniae
intracellular	Mycoplasmoides	Mycoplasmoides pneumoniae M129	Mycoplasmoides pneumoniae
intracellular	Mycoplasmoides	Mycoplasmoides pneumoniae M129-B7	Mycoplasmoides pneumoniae
intracellular	Mycoplasmoides	Mycoplasmoides pneumoniae M2592	Mycoplasmoides pneumoniae
intracellular	Mycoplasmoides	Mycoplasmoides pneumoniae M29	Mycoplasmoides pneumoniae
intracellular	Mycoplasmoides	Mycoplasmoides pneumoniae MAC	Mycoplasmoides pneumoniae
intracellular	Mycoplasmoides	Mycoplasmoides pneumoniae PI 1428	Mycoplasmoides pneumoniae
intracellular	Mycoplasmoides	Mycoplasmoides pneumoniae PO1	Mycoplasmoides pneumoniae
virus	Human mastadenovirus B	Human mastadenovirus B	Human mastadenovirus B
virus	Human mastadenovirus B	Human adenovirus 3+11p	Human adenovirus 3+11p
virus	Human mastadenovirus B	Human adenovirus 3+7	Human adenovirus 3+7
virus	Human mastadenovirus B	Human adenovirus B3	Human adenovirus B3
virus	Human mastadenovirus B	Human adenovirus 7	Human adenovirus 7
virus	Human mastadenovirus B	Human adenovirus 7a	Human adenovirus 7
virus	Human mastadenovirus B	Human adenovirus 7d	Human adenovirus 7
virus	Human mastadenovirus B	Human adenovirus 7d2	Human adenovirus 7
virus	Human mastadenovirus B	Human adenovirus 7h	Human adenovirus 7
virus	Human mastadenovirus B	Human adenovirus 11	Human adenovirus 11
virus	Human mastadenovirus B	Human adenovirus 11+34	Human adenovirus 11+34
virus	Human mastadenovirus B	Human adenovirus 11a	Human adenovirus 11
virus	Human mastadenovirus B	Human adenovirus 14	Human adenovirus 14
virus	Human mastadenovirus B	Human adenovirus 14p	Human adenovirus 14
virus	Human mastadenovirus B	Human adenovirus 14p1	Human adenovirus 14
virus	Human mastadenovirus B	Human adenovirus 16	Human adenovirus 16
virus	Human mastadenovirus B	Human adenovirus 34	Human adenovirus 34
virus	Human mastadenovirus B	Human adenovirus 35	Human adenovirus 35
virus	Human mastadenovirus B	Human adenovirus 35+11	Human adenovirus 35+11
virus	Human mastadenovirus B	Human adenovirus 50	Human adenovirus 50
virus	Human mastadenovirus B	Human adenovirus 55	Human adenovirus 55
virus	Human mastadenovirus C	Human mastadenovirus C	Human mastadenovirus C
virus	Human mastadenovirus C	Human adenovirus 1	Human adenovirus 1
virus	Human mastadenovirus C	Human adenovirus 2	Human adenovirus 2
virus	Human mastadenovirus C	Human adenovirus B2	Human adenovirus 2
virus	Human mastadenovirus C	Human adenovirus 5	Human adenovirus 5
virus	Human mastadenovirus C	Human adenovirus 6	Human adenovirus 6
virus	Human mastadenovirus C	Human adenovirus 57	Human adenovirus 57
virus	Betacoronavirus	Betacoronavirus	Betacoronavirus
virus	Betacoronavirus	Human coronavirus HKU1	Human coronavirus HKU1
virus	Betacoronavirus	Middle East respiratory syndrome-related coronavirus	Middle East respiratory syndrome-related coronavirus
virus	Betacoronavirus	Human coronavirus OC43	Human coronavirus OC43
virus	Betacoronavirus	SARS coronavirus A001	SARS coronavirus
virus	Betacoronavirus	SARS coronavirus A013	SARS coronavirus
virus	Betacoronavirus	SARS coronavirus A021	SARS coronavirus
virus	Betacoronavirus	SARS coronavirus A022	SARS coronavirus
virus	Betacoronavirus	SARS coronavirus A030	SARS coronavirus
virus	Betacoronavirus	SARS coronavirus AS	SARS coronavirus
virus	Betacoronavirus	SARS coronavirus B012	SARS coronavirus
virus	Betacoronavirus	SARS coronavirus B024	SARS coronavirus
virus	Betacoronavirus	SARS coronavirus B029	SARS coronavirus
virus	Betacoronavirus	SARS coronavirus B033	SARS coronavirus
virus	Betacoronavirus	SARS coronavirus B039	SARS coronavirus
virus	Betacoronavirus	Severe acute respiratory syndrome coronavirus	SARA-CoV
virus	Betacoronavirus	Severe acute respiratory syndrome-related coronavirus	SARA-CoV/SARA-CoV-2
virus	Betacoronavirus	Severe acute respiratory syndrome coronavirus 2	SARA-CoV-2
virus	Coronaviridae	Coronaviridae	Coronaviridae
virus	Alphacoronavirus	Alphacoronavirus	Alphacoronavirus
virus	Alphacoronavirus	Human coronavirus 229E	Human coronavirus 229E
virus	Alphacoronavirus	Human coronavirus NL63	Human coronavirus NL63
virus	Enterovirus	Enterovirus	Enterovirus
virus	Enterovirus	Coxsackievirus A1	Coxsackievirus A1
virus	Enterovirus	Coxsackievirus A10	Coxsackievirus A10
virus	Enterovirus	Coxsackievirus A12	Coxsackievirus A12
virus	Enterovirus	Coxsackievirus A13	Coxsackievirus A13
virus	Enterovirus	Coxsackievirus A14	Coxsackievirus A14
virus	Enterovirus	Coxsackievirus A15	Coxsackievirus A15
virus	Enterovirus	Coxsackievirus A16	Coxsackievirus A16
virus	Enterovirus	Coxsackievirus A17	Coxsackievirus A17
virus	Enterovirus	Coxsackievirus A18	Coxsackievirus A18
virus	Enterovirus	Coxsackievirus A19	Coxsackievirus A19
virus	Enterovirus	Coxsackievirus A2	Coxsackievirus A2
virus	Enterovirus	Coxsackievirus A20	Coxsackievirus A20
virus	Enterovirus	Coxsackievirus A21	Coxsackievirus A21
virus	Enterovirus	Coxsackievirus A22	Coxsackievirus A22
virus	Enterovirus	Coxsackievirus A3	Coxsackievirus A3
virus	Enterovirus	Coxsackievirus A5	Coxsackievirus A5
virus	Enterovirus	Coxsackievirus A6	Coxsackievirus A6
virus	Enterovirus	Coxsackievirus A7	Coxsackievirus A7
virus	Enterovirus	Coxsackievirus A8	Coxsackievirus A8
virus	Enterovirus	Coxsackievirus B1	Coxsackievirus B1
virus	Enterovirus	Coxsackievirus B3	Coxsackievirus B3
virus	Enterovirus	Coxsackievirus B4	Coxsackievirus B4
virus	Enterovirus	Coxsackievirus B5	Coxsackievirus B5
virus	Enterovirus	Coxsackievirus B6	Coxsackievirus B6
virus	Enterovirus	Human coxsackievirus A20a	Human coxsackievirus A20a
virus	Enterovirus	Human coxsackievirus A20b	Human coxsackievirus A20b
virus	Enterovirus	Echovirus E1	Echovirus E1
virus	Enterovirus	Echovirus E11	Echovirus E11
virus	Enterovirus	Echovirus E25	Echovirus E25
virus	Enterovirus	Echovirus E3	Echovirus E3
virus	Enterovirus	Echovirus E30	Echovirus E30
virus	Enterovirus	Echovirus E32	Echovirus E32
virus	Enterovirus	Echovirus E4	Echovirus E4
virus	Enterovirus	Echovirus E5	Echovirus E5
virus	Enterovirus	Echovirus E6	Echovirus E6
virus	Enterovirus	Echovirus E7	Echovirus E7
virus	Enterovirus	Echovirus E9	Echovirus E9
virus	Enterovirus	Enterovirus A	Enterovirus A
virus	Enterovirus	Enterovirus A120	Enterovirus A120
virus	Enterovirus	enterovirus A123	enterovirus A123
virus	Enterovirus	Enterovirus A71	Enterovirus A71
virus	Enterovirus	Enterovirus A90	Enterovirus A90
virus	Enterovirus	Enterovirus A92	Enterovirus A92
virus	Enterovirus	Enterovirus B	Enterovirus B
virus	Enterovirus	Enterovirus B69	Enterovirus B69
virus	Enterovirus	Enterovirus C	Enterovirus C
virus	Enterovirus	Enterovirus C105	Enterovirus C105
virus	Enterovirus	Enterovirus C109	Enterovirus C109
virus	Enterovirus	Enterovirus C113	Enterovirus C113
virus	Enterovirus	Enterovirus C116	Enterovirus C116
virus	Enterovirus	Enterovirus C99	Enterovirus C99
virus	Enterovirus	Enterovirus D	Enterovirus D
virus	Enterovirus	enterovirus D111	enterovirus D111
virus	Enterovirus	enterovirus D68	enterovirus D68
virus	Enterovirus	enterovirus D94	enterovirus D94
virus	Enterovirus	Enterovirus E	Enterovirus E
virus	Enterovirus	Enterovirus sp.	Enterovirus sp.
virus	Enterovirus	Human enterovirus	Human enterovirus
virus	Enterovirus	Human enterovirus 71 204/Toyama/1983	Human enterovirus 71
virus	Enterovirus	Human enterovirus 71 338/Toyama/2006	Human enterovirus 71
virus	Enterovirus	Human enterovirus 71 339/Toyama/2006	Human enterovirus 71
virus	Enterovirus	Human enterovirus 71 349/Toyama/2006	Human enterovirus 71
virus	Enterovirus	Human enterovirus 71 350/Toyama/2006	Human enterovirus 71
virus	Enterovirus	Human enterovirus 71 818/Toyama/1997	Human enterovirus 71
virus	Enterovirus	Poliovirus 1	Poliovirus 1
virus	Enterovirus	Poliovirus 2	Poliovirus 2
virus	Enterovirus	Poliovirus 3	Poliovirus 3
virus	Influenzavirus A	Influenzavirus A	Influenzavirus A
virus	Influenzavirus A	Influenza A virus 0 H	Influenza A virus 0 H
virus	Influenzavirus A	Influenza A virus 0 N	Influenza A virus 0 N
virus	Influenzavirus A	Influenza A virus H1 H	Influenza A virus H1 H
virus	Influenzavirus A	Influenza A virus H10 H	Influenza A virus H10 H
virus	Influenzavirus A	Influenza A virus H10N1 H	Influenza A virus H10N1 H
virus	Influenzavirus A	Influenza A virus H10N1 N	Influenza A virus H10N1 N
virus	Influenzavirus A	Influenza A virus H10N2 H	Influenza A virus H10N2 H
virus	Influenzavirus A	Influenza A virus H10N2 N	Influenza A virus H10N2 N
virus	Influenzavirus A	Influenza A virus H10N3 H	Influenza A virus H10N3 H
virus	Influenzavirus A	Influenza A virus H10N3 N	Influenza A virus H10N3 N
virus	Influenzavirus A	Influenza A virus H10N4 H	Influenza A virus H10N4 H
virus	Influenzavirus A	Influenza A virus H10N4 N	Influenza A virus H10N4 N
virus	Influenzavirus A	Influenza A virus H10N5 H	Influenza A virus H10N5 H
virus	Influenzavirus A	Influenza A virus H10N5 N	Influenza A virus H10N5 N
virus	Influenzavirus A	Influenza A virus H10N6 H	Influenza A virus H10N6 H
virus	Influenzavirus A	Influenza A virus H10N6 N	Influenza A virus H10N6 N
virus	Influenzavirus A	Influenza A virus H10N7 H	Influenza A virus H10N7 H
virus	Influenzavirus A	Influenza A virus H10N7 N	Influenza A virus H10N7 N
virus	Influenzavirus A	Influenza A virus H10N8 H	Influenza A virus H10N8 H
virus	Influenzavirus A	Influenza A virus H10N8 N	Influenza A virus H10N8 N
virus	Influenzavirus A	Influenza A virus H10N9 H	Influenza A virus H10N9 H
virus	Influenzavirus A	Influenza A virus H10N9 N	Influenza A virus H10N9 N
virus	Influenzavirus A	Influenza A virus H11 H	Influenza A virus H11 H
virus	Influenzavirus A	Influenza A virus H11N H	Influenza A virus H11N H
virus	Influenzavirus A	Influenza A virus H11N1 H	Influenza A virus H11N1 H
virus	Influenzavirus A	Influenza A virus H11N1 N	Influenza A virus H11N1 N
virus	Influenzavirus A	Influenza A virus H11N2 H	Influenza A virus H11N2 H
virus	Influenzavirus A	Influenza A virus H11N2 N	Influenza A virus H11N2 N
virus	Influenzavirus A	Influenza A virus H11N3 H	Influenza A virus H11N3 H
virus	Influenzavirus A	Influenza A virus H11N3 N	Influenza A virus H11N3 N
virus	Influenzavirus A	Influenza A virus H11N4 H	Influenza A virus H11N4 H
virus	Influenzavirus A	Influenza A virus H11N4 N	Influenza A virus H11N4 N
virus	Influenzavirus A	Influenza A virus H11N5 H	Influenza A virus H11N5 H
virus	Influenzavirus A	Influenza A virus H11N5 N	Influenza A virus H11N5 N
virus	Influenzavirus A	Influenza A virus H11N6 H	Influenza A virus H11N6 H
virus	Influenzavirus A	Influenza A virus H11N6 N	Influenza A virus H11N6 N
virus	Influenzavirus A	Influenza A virus H11N7 H	Influenza A virus H11N7 H
virus	Influenzavirus A	Influenza A virus H11N7 N	Influenza A virus H11N7 N
virus	Influenzavirus A	Influenza A virus H11N8 H	Influenza A virus H11N8 H
virus	Influenzavirus A	Influenza A virus H11N8 N	Influenza A virus H11N8 N
virus	Influenzavirus A	Influenza A virus H11N9 H	Influenza A virus H11N9 H
virus	Influenzavirus A	Influenza A virus H11N9 N	Influenza A virus H11N9 N
virus	Influenzavirus A	Influenza A virus H12 H	Influenza A virus H12 H
virus	Influenzavirus A	Influenza A virus H12N1 H	Influenza A virus H12N1 H
virus	Influenzavirus A	Influenza A virus H12N1 N	Influenza A virus H12N1 N
virus	Influenzavirus A	Influenza A virus H12N2 H	Influenza A virus H12N2 H
virus	Influenzavirus A	Influenza A virus H12N2 N	Influenza A virus H12N2 N
virus	Influenzavirus A	Influenza A virus H12N3 H	Influenza A virus H12N3 H
virus	Influenzavirus A	Influenza A virus H12N3 N	Influenza A virus H12N3 N
virus	Influenzavirus A	Influenza A virus H12N4 H	Influenza A virus H12N4 H
virus	Influenzavirus A	Influenza A virus H12N4 N	Influenza A virus H12N4 N
virus	Influenzavirus A	Influenza A virus H12N5 H	Influenza A virus H12N5 H
virus	Influenzavirus A	Influenza A virus H12N5 N	Influenza A virus H12N5 N
virus	Influenzavirus A	Influenza A virus H12N6 H	Influenza A virus H12N6 H
virus	Influenzavirus A	Influenza A virus H12N6 N	Influenza A virus H12N6 N
virus	Influenzavirus A	Influenza A virus H12N7 H	Influenza A virus H12N7 H
virus	Influenzavirus A	Influenza A virus H12N7 N	Influenza A virus H12N7 N
virus	Influenzavirus A	Influenza A virus H12N8 H	Influenza A virus H12N8 H
virus	Influenzavirus A	Influenza A virus H12N8 N	Influenza A virus H12N8 N
virus	Influenzavirus A	Influenza A virus H12N9 H	Influenza A virus H12N9 H
virus	Influenzavirus A	Influenza A virus H12N9 N	Influenza A virus H12N9 N
virus	Influenzavirus A	Influenza A virus H13 H	Influenza A virus H13 H
virus	Influenzavirus A	Influenza A virus H13N1 H	Influenza A virus H13N1 H
virus	Influenzavirus A	Influenza A virus H13N1 N	Influenza A virus H13N1 N
virus	Influenzavirus A	Influenza A virus H13N2 H	Influenza A virus H13N2 H
virus	Influenzavirus A	Influenza A virus H13N2 N	Influenza A virus H13N2 N
virus	Influenzavirus A	Influenza A virus H13N3 H	Influenza A virus H13N3 H
virus	Influenzavirus A	Influenza A virus H13N4 H	Influenza A virus H13N4 H
virus	Influenzavirus A	Influenza A virus H13N6 H	Influenza A virus H13N6 H
virus	Influenzavirus A	Influenza A virus H13N6 N	Influenza A virus H13N6 N
virus	Influenzavirus A	Influenza A virus H13N8 H	Influenza A virus H13N8 H
virus	Influenzavirus A	Influenza A virus H13N8 N	Influenza A virus H13N8 N
virus	Influenzavirus A	Influenza A virus H13N9 H	Influenza A virus H13N9 H
virus	Influenzavirus A	Influenza A virus H13N9 N	Influenza A virus H13N9 N
virus	Influenzavirus A	Influenza A virus H14 H	Influenza A virus H14 H
virus	Influenzavirus A	Influenza A virus H14N2 H	Influenza A virus H14N2 H
virus	Influenzavirus A	Influenza A virus H14N2 N	Influenza A virus H14N2 N
virus	Influenzavirus A	Influenza A virus H14N3 H	Influenza A virus H14N3 H
virus	Influenzavirus A	Influenza A virus H14N3 N	Influenza A virus H14N3 N
virus	Influenzavirus A	Influenza A virus H14N4 H	Influenza A virus H14N4 H
virus	Influenzavirus A	Influenza A virus H14N5 H	Influenza A virus H14N5 H
virus	Influenzavirus A	Influenza A virus H14N5 N	Influenza A virus H14N5 N
virus	Influenzavirus A	Influenza A virus H14N6 H	Influenza A virus H14N6 H
virus	Influenzavirus A	Influenza A virus H14N6 N	Influenza A virus H14N6 N
virus	Influenzavirus A	Influenza A virus H14N7 H	Influenza A virus H14N7 H
virus	Influenzavirus A	Influenza A virus H14N8 H	Influenza A virus H14N8 H
virus	Influenzavirus A	Influenza A virus H14N8 N	Influenza A virus H14N8 N
virus	Influenzavirus A	Influenza A virus H15N2 H	Influenza A virus H15N2 H
virus	Influenzavirus A	Influenza A virus H15N4 H	Influenza A virus H15N4 H
virus	Influenzavirus A	Influenza A virus H15N4 N	Influenza A virus H15N4 N
virus	Influenzavirus A	Influenza A virus H15N5 H	Influenza A virus H15N5 H
virus	Influenzavirus A	Influenza A virus H15N5 N	Influenza A virus H15N5 N
virus	Influenzavirus A	Influenza A virus H15N6 H	Influenza A virus H15N6 H
virus	Influenzavirus A	Influenza A virus H15N7 H	Influenza A virus H15N7 H
virus	Influenzavirus A	Influenza A virus H15N7 N	Influenza A virus H15N7 N
virus	Influenzavirus A	Influenza A virus H15N8 H	Influenza A virus H15N8 H
virus	Influenzavirus A	Influenza A virus H15N8 N	Influenza A virus H15N8 N
virus	Influenzavirus A	Influenza A virus H15N9 H	Influenza A virus H15N9 H
virus	Influenzavirus A	Influenza A virus H15N9 N	Influenza A virus H15N9 N
virus	Influenzavirus A	Influenza A virus H16 H	Influenza A virus H16 H
virus	Influenzavirus A	Influenza A virus H16N3 H	Influenza A virus H16N3 H
virus	Influenzavirus A	Influenza A virus H16N3 N	Influenza A virus H16N3 N
virus	Influenzavirus A	Influenza A virus H16N8 N	Influenza A virus H16N8 N
virus	Influenzavirus A	Influenza A virus H16N9 H	Influenza A virus H16N9 H
virus	Influenzavirus A	Influenza A virus H16N9 N	Influenza A virus H16N9 N
virus	Influenzavirus A	Influenza A virus H1N1 H	Influenza A virus H1N1 H
virus	Influenzavirus A	Influenza A virus H1N1 N	Influenza A virus H1N1 N
virus	Influenzavirus A	Influenza A virus H1N2 H	Influenza A virus H1N2 H
virus	Influenzavirus A	Influenza A virus H1N2 N	Influenza A virus H1N2 N
virus	Influenzavirus A	Influenza A virus H1N3 H	Influenza A virus H1N3 H
virus	Influenzavirus A	Influenza A virus H1N3 N	Influenza A virus H1N3 N
virus	Influenzavirus A	Influenza A virus H1N4 H	Influenza A virus H1N4 H
virus	Influenzavirus A	Influenza A virus H1N4 N	Influenza A virus H1N4 N
virus	Influenzavirus A	Influenza A virus H1N5 H	Influenza A virus H1N5 H
virus	Influenzavirus A	Influenza A virus H1N5 N	Influenza A virus H1N5 N
virus	Influenzavirus A	Influenza A virus H1N6 H	Influenza A virus H1N6 H
virus	Influenzavirus A	Influenza A virus H1N6 N	Influenza A virus H1N6 N
virus	Influenzavirus A	Influenza A virus H1N7 H	Influenza A virus H1N7 H
virus	Influenzavirus A	Influenza A virus H1N8 H	Influenza A virus H1N8 H
virus	Influenzavirus A	Influenza A virus H1N8 N	Influenza A virus H1N8 N
virus	Influenzavirus A	Influenza A virus H1N9 H	Influenza A virus H1N9 H
virus	Influenzavirus A	Influenza A virus H1N9 N	Influenza A virus H1N9 N
virus	Influenzavirus A	Influenza A virus H2 H	Influenza A virus H2 H
virus	Influenzavirus A	Influenza A virus H2N1 H	Influenza A virus H2N1 H
virus	Influenzavirus A	Influenza A virus H2N1 N	Influenza A virus H2N1 N
virus	Influenzavirus A	Influenza A virus H2N2 H	Influenza A virus H2N2 H
virus	Influenzavirus A	Influenza A virus H2N2 N	Influenza A virus H2N2 N
virus	Influenzavirus A	Influenza A virus H2N3 H	Influenza A virus H2N3 H
virus	Influenzavirus A	Influenza A virus H2N3 N	Influenza A virus H2N3 N
virus	Influenzavirus A	Influenza A virus H2N4 H	Influenza A virus H2N4 H
virus	Influenzavirus A	Influenza A virus H2N5 H	Influenza A virus H2N5 H
virus	Influenzavirus A	Influenza A virus H2N5 N	Influenza A virus H2N5 N
virus	Influenzavirus A	Influenza A virus H2N6 H	Influenza A virus H2N6 H
virus	Influenzavirus A	Influenza A virus H2N6 N	Influenza A virus H2N6 N
virus	Influenzavirus A	Influenza A virus H2N7 H	Influenza A virus H2N7 H
virus	Influenzavirus A	Influenza A virus H2N7 N	Influenza A virus H2N7 N
virus	Influenzavirus A	Influenza A virus H2N8 H	Influenza A virus H2N8 H
virus	Influenzavirus A	Influenza A virus H2N8 N	Influenza A virus H2N8 N
virus	Influenzavirus A	Influenza A virus H2N9 H	Influenza A virus H2N9 H
virus	Influenzavirus A	Influenza A virus H2N9 N	Influenza A virus H2N9 N
virus	Influenzavirus A	Influenza A virus H3 H	Influenza A virus H3 H
virus	Influenzavirus A	Influenza A virus H3N1 H	Influenza A virus H3N1 H
virus	Influenzavirus A	Influenza A virus H3N1 N	Influenza A virus H3N1 N
virus	Influenzavirus A	Influenza A virus H3N2 H	Influenza A virus H3N2 H
virus	Influenzavirus A	Influenza A virus H3N2 N	Influenza A virus H3N2 N
virus	Influenzavirus A	Influenza A virus H3N3 H	Influenza A virus H3N3 H
virus	Influenzavirus A	Influenza A virus H3N3 N	Influenza A virus H3N3 N
virus	Influenzavirus A	Influenza A virus H3N4 H	Influenza A virus H3N4 H
virus	Influenzavirus A	Influenza A virus H3N4 N	Influenza A virus H3N4 N
virus	Influenzavirus A	Influenza A virus H3N5 H	Influenza A virus H3N5 H
virus	Influenzavirus A	Influenza A virus H3N5 N	Influenza A virus H3N5 N
virus	Influenzavirus A	Influenza A virus H3N6 H	Influenza A virus H3N6 H
virus	Influenzavirus A	Influenza A virus H3N6 N	Influenza A virus H3N6 N
virus	Influenzavirus A	Influenza A virus H3N7 H	Influenza A virus H3N7 H
virus	Influenzavirus A	Influenza A virus H3N7 N	Influenza A virus H3N7 N
virus	Influenzavirus A	Influenza A virus H3N8 H	Influenza A virus H3N8 H
virus	Influenzavirus A	Influenza A virus H3N8 N	Influenza A virus H3N8 N
virus	Influenzavirus A	Influenza A virus H3N9 H	Influenza A virus H3N9 H
virus	Influenzavirus A	Influenza A virus H3N9 N	Influenza A virus H3N9 N
virus	Influenzavirus A	Influenza A virus H4 H	Influenza A virus H4 H
virus	Influenzavirus A	Influenza A virus H4N1 H	Influenza A virus H4N1 H
virus	Influenzavirus A	Influenza A virus H4N1 N	Influenza A virus H4N1 N
virus	Influenzavirus A	Influenza A virus H4N2 H	Influenza A virus H4N2 H
virus	Influenzavirus A	Influenza A virus H4N2 N	Influenza A virus H4N2 N
virus	Influenzavirus A	Influenza A virus H4N3 H	Influenza A virus H4N3 H
virus	Influenzavirus A	Influenza A virus H4N3 N	Influenza A virus H4N3 N
virus	Influenzavirus A	Influenza A virus H4N4 H	Influenza A virus H4N4 H
virus	Influenzavirus A	Influenza A virus H4N4 N	Influenza A virus H4N4 N
virus	Influenzavirus A	Influenza A virus H4N5 H	Influenza A virus H4N5 H
virus	Influenzavirus A	Influenza A virus H4N5 N	Influenza A virus H4N5 N
virus	Influenzavirus A	Influenza A virus H4N6 H	Influenza A virus H4N6 H
virus	Influenzavirus A	Influenza A virus H4N6 N	Influenza A virus H4N6 N
virus	Influenzavirus A	Influenza A virus H4N7 H	Influenza A virus H4N7 H
virus	Influenzavirus A	Influenza A virus H4N7 N	Influenza A virus H4N7 N
virus	Influenzavirus A	Influenza A virus H4N8 H	Influenza A virus H4N8 H
virus	Influenzavirus A	Influenza A virus H4N8 N	Influenza A virus H4N8 N
virus	Influenzavirus A	Influenza A virus H4N9 H	Influenza A virus H4N9 H
virus	Influenzavirus A	Influenza A virus H4N9 N	Influenza A virus H4N9 N
virus	Influenzavirus A	Influenza A virus H4Nx H	Influenza A virus H4Nx H
virus	Influenzavirus A	Influenza A virus H5 H	Influenza A virus H5 H
virus	Influenzavirus A	Influenza A virus H5N1 H	Influenza A virus H5N1 H
virus	Influenzavirus A	Influenza A virus H5N1 N	Influenza A virus H5N1 N
virus	Influenzavirus A	Influenza A virus H5N2 H	Influenza A virus H5N2 H
virus	Influenzavirus A	Influenza A virus H5N2 N	Influenza A virus H5N2 N
virus	Influenzavirus A	Influenza A virus H5N3 H	Influenza A virus H5N3 H
virus	Influenzavirus A	Influenza A virus H5N3 N	Influenza A virus H5N3 N
virus	Influenzavirus A	Influenza A virus H5N4 H	Influenza A virus H5N4 H
virus	Influenzavirus A	Influenza A virus H5N4 N	Influenza A virus H5N4 N
virus	Influenzavirus A	Influenza A virus H5N5 H	Influenza A virus H5N5 H
virus	Influenzavirus A	Influenza A virus H5N5 N	Influenza A virus H5N5 N
virus	Influenzavirus A	Influenza A virus H5N6 H	Influenza A virus H5N6 H
virus	Influenzavirus A	Influenza A virus H5N6 N	Influenza A virus H5N6 N
virus	Influenzavirus A	Influenza A virus H5N7 H	Influenza A virus H5N7 H
virus	Influenzavirus A	Influenza A virus H5N7 N	Influenza A virus H5N7 N
virus	Influenzavirus A	Influenza A virus H5N8 H	Influenza A virus H5N8 H
virus	Influenzavirus A	Influenza A virus H5N8 N	Influenza A virus H5N8 N
virus	Influenzavirus A	Influenza A virus H5N9 H	Influenza A virus H5N9 H
virus	Influenzavirus A	Influenza A virus H5N9 N	Influenza A virus H5N9 N
virus	Influenzavirus A	Influenza A virus H6 H	Influenza A virus H6 H
virus	Influenzavirus A	Influenza A virus H6N1 H	Influenza A virus H6N1 H
virus	Influenzavirus A	Influenza A virus H6N1 N	Influenza A virus H6N1 N
virus	Influenzavirus A	Influenza A virus H6N2 H	Influenza A virus H6N2 H
virus	Influenzavirus A	Influenza A virus H6N2 N	Influenza A virus H6N2 N
virus	Influenzavirus A	Influenza A virus H6N3 H	Influenza A virus H6N3 H
virus	Influenzavirus A	Influenza A virus H6N3 N	Influenza A virus H6N3 N
virus	Influenzavirus A	Influenza A virus H6N4 H	Influenza A virus H6N4 H
virus	Influenzavirus A	Influenza A virus H6N4 N	Influenza A virus H6N4 N
virus	Influenzavirus A	Influenza A virus H6N5 H	Influenza A virus H6N5 H
virus	Influenzavirus A	Influenza A virus H6N5 N	Influenza A virus H6N5 N
virus	Influenzavirus A	Influenza A virus H6N6 H	Influenza A virus H6N6 H
virus	Influenzavirus A	Influenza A virus H6N6 N	Influenza A virus H6N6 N
virus	Influenzavirus A	Influenza A virus H6N7 H	Influenza A virus H6N7 H
virus	Influenzavirus A	Influenza A virus H6N7 N	Influenza A virus H6N7 N
virus	Influenzavirus A	Influenza A virus H6N8 H	Influenza A virus H6N8 H
virus	Influenzavirus A	Influenza A virus H6N8 N	Influenza A virus H6N8 N
virus	Influenzavirus A	Influenza A virus H6N9 H	Influenza A virus H6N9 H
virus	Influenzavirus A	Influenza A virus H6N9 N	Influenza A virus H6N9 N
virus	Influenzavirus A	Influenza A virus H7 H	Influenza A virus H7 H
virus	Influenzavirus A	Influenza A virus H7N1 H	Influenza A virus H7N1 H
virus	Influenzavirus A	Influenza A virus H7N1 N	Influenza A virus H7N1 N
virus	Influenzavirus A	Influenza A virus H7N2 H	Influenza A virus H7N2 H
virus	Influenzavirus A	Influenza A virus H7N2 N	Influenza A virus H7N2 N
virus	Influenzavirus A	Influenza A virus H7N3 H	Influenza A virus H7N3 H
virus	Influenzavirus A	Influenza A virus H7N3 N	Influenza A virus H7N3 N
virus	Influenzavirus A	Influenza A virus H7N4 H	Influenza A virus H7N4 H
virus	Influenzavirus A	Influenza A virus H7N4 N	Influenza A virus H7N4 N
virus	Influenzavirus A	Influenza A virus H7N5 H	Influenza A virus H7N5 H
virus	Influenzavirus A	Influenza A virus H7N5 N	Influenza A virus H7N5 N
virus	Influenzavirus A	Influenza A virus H7N6 H	Influenza A virus H7N6 H
virus	Influenzavirus A	Influenza A virus H7N6 N	Influenza A virus H7N6 N
virus	Influenzavirus A	Influenza A virus H7N7 H	Influenza A virus H7N7 H
virus	Influenzavirus A	Influenza A virus H7N7 N	Influenza A virus H7N7 N
virus	Influenzavirus A	Influenza A virus H7N8 H	Influenza A virus H7N8 H
virus	Influenzavirus A	Influenza A virus H7N8 N	Influenza A virus H7N8 N
virus	Influenzavirus A	Influenza A virus H7N9 H	Influenza A virus H7N9 H
virus	Influenzavirus A	Influenza A virus H7N9 N	Influenza A virus H7N9 N
virus	Influenzavirus A	Influenza A virus H8 H	Influenza A virus H8 H
virus	Influenzavirus A	Influenza A virus H8N1 H	Influenza A virus H8N1 H
virus	Influenzavirus A	Influenza A virus H8N1 N	Influenza A virus H8N1 N
virus	Influenzavirus A	Influenza A virus H8N2 H	Influenza A virus H8N2 H
virus	Influenzavirus A	Influenza A virus H8N2 N	Influenza A virus H8N2 N
virus	Influenzavirus A	Influenza A virus H8N3 H	Influenza A virus H8N3 H
virus	Influenzavirus A	Influenza A virus H8N3 N	Influenza A virus H8N3 N
virus	Influenzavirus A	Influenza A virus H8N4 H	Influenza A virus H8N4 H
virus	Influenzavirus A	Influenza A virus H8N4 N	Influenza A virus H8N4 N
virus	Influenzavirus A	Influenza A virus H8N5 H	Influenza A virus H8N5 H
virus	Influenzavirus A	Influenza A virus H8N5 N	Influenza A virus H8N5 N
virus	Influenzavirus A	Influenza A virus H8N6 H	Influenza A virus H8N6 H
virus	Influenzavirus A	Influenza A virus H8N6 N	Influenza A virus H8N6 N
virus	Influenzavirus A	Influenza A virus H8N7 H	Influenza A virus H8N7 H
virus	Influenzavirus A	Influenza A virus H8N8 H	Influenza A virus H8N8 H
virus	Influenzavirus A	Influenza A virus H8N8 N	Influenza A virus H8N8 N
virus	Influenzavirus A	Influenza A virus H9 H	Influenza A virus H9 H
virus	Influenzavirus A	Influenza A virus H9N1 H	Influenza A virus H9N1 H
virus	Influenzavirus A	Influenza A virus H9N1 N	Influenza A virus H9N1 N
virus	Influenzavirus A	Influenza A virus H9N2 H	Influenza A virus H9N2 H
virus	Influenzavirus A	Influenza A virus H9N2 N	Influenza A virus H9N2 N
virus	Influenzavirus A	Influenza A virus H9N3 H	Influenza A virus H9N3 H
virus	Influenzavirus A	Influenza A virus H9N3 N	Influenza A virus H9N3 N
virus	Influenzavirus A	Influenza A virus H9N4 H	Influenza A virus H9N4 H
virus	Influenzavirus A	Influenza A virus H9N4 N	Influenza A virus H9N4 N
virus	Influenzavirus A	Influenza A virus H9N5 H	Influenza A virus H9N5 H
virus	Influenzavirus A	Influenza A virus H9N5 N	Influenza A virus H9N5 N
virus	Influenzavirus A	Influenza A virus H9N6 H	Influenza A virus H9N6 H
virus	Influenzavirus A	Influenza A virus H9N6 N	Influenza A virus H9N6 N
virus	Influenzavirus A	Influenza A virus H9N7 H	Influenza A virus H9N7 H
virus	Influenzavirus A	Influenza A virus H9N7 N	Influenza A virus H9N7 N
virus	Influenzavirus A	Influenza A virus H9N8 H	Influenza A virus H9N8 H
virus	Influenzavirus A	Influenza A virus H9N8 N	Influenza A virus H9N8 N
virus	Influenzavirus A	Influenza A virus H9N9 H	Influenza A virus H9N9 H
virus	Influenzavirus A	Influenza A virus H9N9 N	Influenza A virus H9N9 N
virus	Influenzavirus A	Influenza A virus HxN1 N	Influenza A virus HxN1 N
virus	Influenzavirus A	Influenza A virus N1 N	Influenza A virus N1 N
virus	Influenzavirus A	Influenza A virus N2 N	Influenza A virus N2 N
virus	Influenzavirus A	Influenza A virus N3 N	Influenza A virus N3 N
virus	Influenzavirus A	Influenza A virus N4 N	Influenza A virus N4 N
virus	Influenzavirus A	Influenza A virus N6 N	Influenza A virus N6 N
virus	Influenzavirus A	Influenza A virus N7 N	Influenza A virus N7 N
virus	Influenzavirus A	Influenza A virus N8 N	Influenza A virus N8 N
virus	Influenzavirus A	Influenza A virus N9 N	Influenza A virus N9 N
virus	Influenzavirus B	Influenza B virus	Influenza B virus
virus	Influenzavirus B	Influenza B virus (B/Akita/27/2001)	Influenza B virus
virus	Influenzavirus B	Influenza B virus (B/Alabama/01/2010)	Influenza B virus
virus	Influenzavirus B	Influenza B virus (B/Alaska/52/2015)	Influenza B virus
virus	Influenzavirus B	Influenza B virus (B/Ann Arbor/1/1986)	Influenza B virus
virus	Influenzavirus B	Influenza B virus (B/Ann Arbor/1994)	Influenza B virus
virus	Influenzavirus B	Influenza B virus (B/Argentina/132/2001)	Influenza B virus
virus	Influenzavirus B	Influenza B virus (B/Argentina/3640/1999)	Influenza B virus
virus	Influenzavirus B	Influenza B virus (B/Arizona/01/2010)	Influenza B virus
virus	Influenzavirus B	Influenza B virus (B/Victoria/829/2011)	Influenza B virus
virus	Influenzavirus B	Influenza B virus (B/Victoria/835/2013)	Influenza B virus
virus	Influenzavirus B	Influenza B virus (B/Washington/45/2016)	Influenza B virus
virus	Influenzavirus B	Influenza B virus (B/Washington/45/2017)	Influenza B virus
virus	Influenzavirus B	Influenza B virus (B/Yamagata/K521/2001)	Influenza B virus
virus	Influenzavirus B	Influenza B virus (B/Yamanashi/166/1998)	Influenza B virus
virus	Influenzavirus B	Influenzavirus B	Influenza B virus
virus	Influenzavirus B	JC polyomavirus	JC polyomavirus
virus	Influenzavirus B	JC polyomavirus type 3A	JC polyomavirus
virus	Influenzavirus C	Influenzavirus C	Influenzavirus C
virus	Morbillivirus	Morbillivirus	Morbillivirus
virus	Morbillivirus	Measles morbillivirus	Measles virus
virus	Morbillivirus	Measles morbillivirus MeV-eGFP Edm-tag	Measles virus
virus	Morbillivirus	Measles virus ETH10/99	Measles virus
virus	Morbillivirus	Measles virus ETH54/98	Measles virus
virus	Morbillivirus	Measles virus ETH55/99	Measles virus
virus	Morbillivirus	Measles virus genotype A	Measles virus
virus	Morbillivirus	Measles virus genotype A-vaccine	Measles virus
virus	Morbillivirus	Measles virus genotype B2	Measles virus
virus	Morbillivirus	Measles virus genotype B3	Measles virus
virus	Morbillivirus	Measles virus genotype B3.1	Measles virus
virus	Morbillivirus	Measles virus genotype B3.2	Measles virus
virus	Morbillivirus	Measles virus genotype C1	Measles virus
virus	Morbillivirus	Measles virus genotype C2	Measles virus
virus	Morbillivirus	Measles virus genotype D10	Measles virus
virus	Morbillivirus	Measles virus genotype D11	Measles virus
virus	Morbillivirus	Measles virus genotype D2	Measles virus
virus	Morbillivirus	Measles virus genotype D3	Measles virus
virus	Morbillivirus	Measles virus genotype D4	Measles virus
virus	Morbillivirus	Measles virus genotype D4a	Measles virus
virus	Morbillivirus	Measles virus genotype D4b	Measles virus
virus	Morbillivirus	Measles virus genotype D5	Measles virus
virus	Morbillivirus	Measles virus genotype D6	Measles virus
virus	Morbillivirus	Measles virus genotype D7	Measles virus
virus	Morbillivirus	Measles virus genotype D8	Measles virus genotype D8
virus	Morbillivirus	Measles virus genotype D9	Measles virus
virus	Morbillivirus	Measles virus genotype E	Measles virus
virus	Morbillivirus	Measles virus genotype G2	Measles virus
virus	Morbillivirus	Measles virus genotype G3	Measles virus
virus	Morbillivirus	Measles virus genotype H1	Measles virus
virus	Morbillivirus	Measles virus genotype H1a	Measles virus
virus	Morbillivirus	Measles virus genotype H2	Measles virus
virus	Morbillivirus	Measles virus Holon/ISR/4.05[D6]	Measles virus
virus	Morbillivirus	Measles virus Jerusalem/ISR/15.06[D8]	Measles virus
virus	Morbillivirus	Measles virus MVi/Baghdad.IRQ/8.09/[D4]	Measles virus
virus	Morbillivirus	Measles virus MVi/Berbourg.LUX/17.06	Measles virus
virus	Morbillivirus	Measles virus MVi/Bucharest.ROU/47.05/1	Measles virus
virus	Morbillivirus	Measles virus MVi/California.USA/16.03	Measles virus
virus	Morbillivirus	Measles virus MVi/California.USA/31.01	Measles virus
virus	Morbillivirus	Measles virus MVi/California.USA/40.04	Measles virus
virus	Morbillivirus	Measles virus MVi/Dakshinakannada.IND/40.06	Measles virus
virus	Morbillivirus	Measles virus Mvi/Elbasan.ALB/25.06/1	Measles virus
virus	Morbillivirus	Measles virus MVi/Georgia.USA/25.02	Measles virus
virus	Morbillivirus	Measles virus MVi/Gulbarga.IND/50.06	Measles virus
virus	Morbillivirus	Measles virus MVi/Helsingborg.SWE/14.06	Measles virus
virus	Morbillivirus	Measles virus MVi/Illinois.USA/46.02	Measles virus
virus	Morbillivirus	Measles virus Mvi/Kolar.IND/03.07/2	Measles virus
virus	Morbillivirus	Measles virus MVi/Koppal.IND/12.07/1	Measles virus
virus	Morbillivirus	Measles virus MVi/Koppal.IND/39.06	Measles virus
virus	Morbillivirus	Measles virus MVi/Krishnagiri.Ind/12.06	Measles virus
virus	Morbillivirus	Measles virus MVi/Linkoping.SWE/17.05	Measles virus
virus	Morbillivirus	Measles virus MVi/Madurai.Ind/40.06	Measles virus
virus	Morbillivirus	Measles virus MVi/Madurai.Ind/41.06	Measles virus
virus	Morbillivirus	Measles virus MVi/Malmo.SWE/10.06	Measles virus
virus	Morbillivirus	Measles virus MVi/Maryland.USA/5.01	Measles virus
virus	Morbillivirus	Measles virus MVi/Massachusetts.USA/24.04	Measles virus
virus	Morbillivirus	Measles virus MVi/Massachusetts.USA/6.01	Measles virus
virus	Morbillivirus	Measles virus MVi/Menglian.Yunnan.CHN/47.09	Measles virus
virus	Morbillivirus	Measles virus MVi/Michigan.USA/38.06	Measles virus
virus	Morbillivirus	Measles virus MVi/Mysore.IND/44.06	Measles virus
virus	Morbillivirus	Measles virus MVi/North Carolina.USA/3.07	Measles virus
virus	Morbillivirus	Measles virus MVi/Ohio.USA/26.02	Measles virus
virus	Morbillivirus	Measles virus MVi/Okinawa.JPN/3.03[D5]	Measles virus
virus	Morbillivirus	Measles virus MVi/Okinawa.JPN/37.09[D8]	Measles virus
virus	Morbillivirus	Measles virus MVi/Shkodra.ALB/44.06	Measles virus
virus	Morbillivirus	Measles virus MVi/Sofia.BGR/15.05	Measles virus
virus	Morbillivirus	Measles virus MVi/Stockholm.SWE/26.05	Measles virus
virus	Morbillivirus	Measles virus MVi/Texas.USA/4.07	Measles virus
virus	Morbillivirus	Measles virus MVi/Tuticorin.Ind/11.07	Measles virus
virus	Morbillivirus	Measles virus MVi/Umea.SWE/10.05	Measles virus
virus	Morbillivirus	Measles virus MVi/Vellore.Ind/05.07	Measles virus
virus	Morbillivirus	Measles virus MVi/Villupuram.Ind/09.07/1	Measles virus
virus	Morbillivirus	Measles virus MVi/Villupuram.Ind/09.07/2	Measles virus
virus	Morbillivirus	Measles virus MVi/Villupuram.Ind/13.06	Measles virus
virus	Morbillivirus	Measles virus MVi/Warsaw.POL/28.06	Measles virus
virus	Morbillivirus	Measles virus MVi/Washington.USA/1.07	Measles virus
virus	Morbillivirus	Measles virus MVi/Wisconsin.USA/50.02	Measles virus
virus	Morbillivirus	Measles virus MVi/Yamagata.JPN/12.09	Measles virus
virus	Morbillivirus	Measles virus MVi/Yamagata.JPN/17.07	Measles virus
virus	Morbillivirus	Measles virus MVi/Yamagata.JPN/26.07/1	Measles virus
virus	Morbillivirus	Measles virus MVi/Yamagata.JPN/3.04	Measles virus
virus	Morbillivirus	Measles virus MVs/Aarau.SWI/07.06	Measles virus
virus	Morbillivirus	Measles virus MVs/Agartala.IND/09.07	Measles virus
virus	Morbillivirus	Measles virus MVs/Amsterdam.NLD/31.07	Measles virus
virus	Morbillivirus	Measles virus MVs/Arakkonam.IND/07.07/2	Measles virus
virus	Morbillivirus	Measles virus MVs/Attica.GRC/09.06/2	Measles virus
virus	Morbillivirus	Measles virus MVs/Autonomous Region in Muslim Mindanao.PHL/2007/07-0287/[G3]	Measles virus
virus	Morbillivirus	Measles virus MVs/Belgrad.SRB/24.10	Measles virus
virus	Morbillivirus	Measles virus MVs/Berlin.DEU/41.05	Measles virus
virus	Morbillivirus	Measles virus MVs/Bijnore.IND/04.06/1	Measles virus
virus	Morbillivirus	Measles virus MVs/Bijnore.IND/04.06/2	Measles virus
virus	Morbillivirus	Measles virus MVs/Bijnore.IND/07.06/3	Measles virus
virus	Morbillivirus	Measles virus MVs/Bijnore.IND/08.06	Measles virus
virus	Morbillivirus	Measles virus MVs/Bonn.DEU/12.06	Measles virus
virus	Morbillivirus	Measles virus Mvs/Bucharest.ROU/48.04/1	Measles virus
virus	Morbillivirus	Measles virus MVs/Caen.FRA/20.05	Measles virus
virus	Morbillivirus	Measles virus MVs/Caen.FRA/23.05	Measles virus
virus	Morbillivirus	Measles virus MVs/California.USA/4.09	Measles virus
virus	Morbillivirus	Measles virus MVs/Chakwal.Pak/6.2008	Measles virus
virus	Morbillivirus	Measles virus MVs/Dabra.IND/16.07/1	Measles virus
virus	Morbillivirus	Measles virus MVs/Dabra.IND/16.07/2	Measles virus
virus	Morbillivirus	Measles virus MVs/Dartford.GBR/49.07	Measles virus
virus	Morbillivirus	Measles virus MVs/Dimapur.IND/01.09	Measles virus
virus	Morbillivirus	Measles virus MVs/Dimapur.IND/15.08	Measles virus
virus	Morbillivirus	Measles virus MVs/Dimapur.IND/49.08	Measles virus
virus	Morbillivirus	Measles virus MVs/East Khasi Hills.IND/51.08	Measles virus
virus	Morbillivirus	Measles virus MVs/Enfield.GBR/30.07	Measles virus
virus	Morbillivirus	Measles virus Mvs/Fukuoka.JP/26-09/69[A]	Measles virus
virus	Morbillivirus	Measles virus MVs/Glasgow.GBR/32.07	Measles virus
virus	Morbillivirus	Measles virus MVs/Guimaraes.POR/29.05/1	Measles virus
virus	Morbillivirus	Measles virus MVs/Haridwar.IND/03.07	Measles virus
virus	Morbillivirus	Measles virus Mvs/Hokkaido.JPN/20.07/21	Measles virus
virus	Morbillivirus	Measles virus Mvs/Hokkaido.JPN/20.07/27	Measles virus
virus	Morbillivirus	Measles virus MVs/Hong Kong.CHN/06.07[H1]	Measles virus
virus	Morbillivirus	Measles virus MVs/Hong Kong.CHN/06.08	Measles virus
virus	Morbillivirus	Measles virus MVs/Hong Kong.CHN/12.08	Measles virus
virus	Morbillivirus	Measles virus MVs/Hong Kong.CHN/13.07[H1]	Measles virus
virus	Morbillivirus	Measles virus MVs/Hong Kong.CHN/21.07/4[H1]	Measles virus
virus	Morbillivirus	Measles virus MVs/Hong Kong.CHN/26.07/2[H1]	Measles virus
virus	Morbillivirus	Measles virus MVs/Hong Kong.CHN/28.07/5[D9]	Measles virus
virus	Morbillivirus	Measles virus MVs/Hong Kong.CHN/36.07/1[H1]	Measles virus
virus	Morbillivirus	Measles virus MVs/Hong Kong.CHN/44.07[H1]	Measles virus
virus	Morbillivirus	Measles virus MVs/Hong Kong.CHN/48.07[H1]	Measles virus
virus	Morbillivirus	Measles virus MVs/Hong Kong.CHN/49.07/2[H1]	Measles virus
virus	Morbillivirus	Measles virus MVs/HongKong.CHN/14.10	Measles virus
virus	Morbillivirus	Measles virus MVs/HongKong.CHN/29.07/1	Measles virus
virus	Morbillivirus	Measles virus MVs/Hyogo.JPN/34.12[D9]	Measles virus
virus	Morbillivirus	Measles virus MVs/Ibadan.NGA/01.04	Measles virus
virus	Morbillivirus	Measles virus MVs/Ibadan.NGA/05.04	Measles virus
virus	Morbillivirus	Measles virus MVs/Jammu.IND/05.07	Measles virus
virus	Morbillivirus	Measles virus MVs/Jammu.IND/06.07	Measles virus
virus	Morbillivirus	Measles virus MVs/Jammu.IND/47.06	Measles virus
virus	Morbillivirus	Measles virus MVs/Kalahandi.IND/04.08/1	Measles virus
virus	Morbillivirus	Measles virus MVs/Lagos.NGA/08.04	Measles virus
virus	Morbillivirus	Measles virus MVs/Lausanne.SWI/06.05/2	Measles virus
virus	Morbillivirus	Measles virus MVs/Leeds.GBR/33.07	Measles virus
virus	Morbillivirus	Measles virus MVs/Leh.IND/25.07/TS	Measles virus
virus	Morbillivirus	Measles virus MVs/Lohit.IND/14.10	Measles virus
virus	Morbillivirus	Measles virus MVs/London.GBR/40.07/3	Measles virus
virus	Morbillivirus	Measles virus MVs/London.GBR/43.07/6	Measles virus
virus	Morbillivirus	Measles virus MVs/Lucerne.SWI/21.06	Measles virus
virus	Morbillivirus	Measles virus MVs/Mayurbhanj.IND/42.06	Measles virus
virus	Morbillivirus	Measles virus MVs/Meran.ITA/33.06	Measles virus
virus	Morbillivirus	Measles virus MVs/Munich.DEU/17.05	Measles virus
virus	Morbillivirus	Measles virus MVs/Naharlagun.IND/33.10	Measles virus
virus	Morbillivirus	Measles virus MVs/National Capital Region.PHL/2000/00-0068/[D3]	Measles virus
virus	Morbillivirus	Measles virus MVs/National Capital Region.PHL/2000/00-2131/[D3]	Measles virus
virus	Morbillivirus	Measles virus MVs/National Capital Region.PHL/2000/00-2161/[D3]	Measles virus
virus	Morbillivirus	Measles virus MVs/National Capital Region.PHL/2001/01-0392/[D3]	Measles virus
virus	Morbillivirus	Measles virus MVs/National Capital Region.PHL/2002/02-1450/[D3]	Measles virus
virus	Morbillivirus	Measles virus MVs/National Capital Region.PHL/2003/03-0266/[D3]	Measles virus
virus	Morbillivirus	Measles virus MVs/National Capital Region.PHL/2003/03-0360/[D3]	Measles virus
virus	Morbillivirus	Measles virus MVs/National Capital Region.PHL/2003/03-1079/[D3]	Measles virus
virus	Morbillivirus	Measles virus MVs/National Capital Region.PHL/2007/07-0342/[G3]	Measles virus
virus	Morbillivirus	Measles virus MVs/National Capital Region.PHL/2007/07-0351/[D9]	Measles virus
virus	Morbillivirus	Measles virus MVs/New York.USA/14.02	Measles virus
virus	Morbillivirus	Measles virus MVs/New York.USA/17.02	Measles virus
virus	Morbillivirus	Measles virus MVs/Osaka.JPN/10.08/4[H1]	Measles virus
virus	Morbillivirus	Measles virus MVs/Papumpare.IND/50.07	Measles virus
virus	Morbillivirus	Measles virus MVs/Papumpare.IND/51.07/1	Measles virus
virus	Morbillivirus	Measles virus MVs/Papumpare.IND/51.07/4	Measles virus
virus	Morbillivirus	Measles virus MVs/Patna.IND/06.06/2	Measles virus
virus	Morbillivirus	Measles virus MVs/Patna.IND/15.06/2	Measles virus
virus	Morbillivirus	Measles virus MVs/Patna.IND/15.06/3	Measles virus
virus	Morbillivirus	Measles virus MVs/Patna.IND/51.05	Measles virus
virus	Morbillivirus	Measles virus MVs/Pennsylvania.USA/13.09/1	Measles virus
virus	Morbillivirus	Measles virus MVs/Peterborough.GBR/27.07	Measles virus
virus	Morbillivirus	Measles virus MVs/PHL/2000/00-0017/[D3]	Measles virus
virus	Morbillivirus	Measles virus MVs/PHL/2000/00-0018/[D3]	Measles virus
virus	Morbillivirus	Measles virus MVs/PHL/2000/00-0022/[D3]	Measles virus
virus	Morbillivirus	Measles virus MVs/PHL/2000/00-0024/[D3]	Measles virus
virus	Morbillivirus	Measles virus MVs/PHL/2000/00-0045/[D3]	Measles virus
virus	Morbillivirus	Measles virus MVs/PHL/2000/00-0055/[D3]	Measles virus
virus	Morbillivirus	Measles virus MVs/PHL/2001/01-1966/[D3]	Measles virus
virus	Morbillivirus	Measles virus MVs/PHL/2002/02-0010/[D3]	Measles virus
virus	Morbillivirus	Measles virus MVs/PHL/2008/08-007/[D9]	Measles virus
virus	Morbillivirus	Measles virus MVs/Plovdiv.BGR/28.06	Measles virus
virus	Morbillivirus	Measles virus MVs/PortBlair.IND/06.06/1/TS	Measles virus
virus	Morbillivirus	Measles virus MVs/Pune.IND/45.06/2	Measles virus
virus	Morbillivirus	Measles virus MVs/Pune.IND/49.09/1	Measles virus
virus	Morbillivirus	Measles virus MVs/Pune.IND/50.06	Measles virus
virus	Morbillivirus	Measles virus MVs/Purulia.IND/20.07/1	Measles virus
virus	Morbillivirus	Measles virus MVs/Region11.PHL/2002/02-0510/[D3]	Measles virus
virus	Morbillivirus	Measles virus MVs/Region7.PHL/2004/04-0240/[D3]	Measles virus
virus	Morbillivirus	Measles virus MVs/Region9.PHL/2007/07-0120	Measles virus
virus	Morbillivirus	Measles virus MVs/Soest.NLD/33.07/1	Measles virus
virus	Morbillivirus	Measles virus Mvs/Tehran.IRN/14.11/2	Measles virus
virus	Morbillivirus	Measles virus Mvs/Tochigi.JPN/10.12[D9]	Measles virus
virus	Morbillivirus	Measles virus MVs/Warangal.IND/09.07/1	Measles virus
virus	Morbillivirus	Measles virus MVs/Yola.NGA/25.05/2	Measles virus
virus	Morbillivirus	Measles virus Petah-Tiqua/ISR/29.04[D4]	Measles virus
virus	Morbillivirus	Measles virus Prague/CZH/60/2	Measles virus
virus	Morbillivirus	Measles virus strain AIK-C	Measles virus
virus	Morbillivirus	Measles virus strain Edmonston-Zagreb	Measles virus
virus	Morbillivirus	Measles virus strain Moraten	Measles virus
virus	Morbillivirus	Measles virus strain MVi/Arizona.USA/11.08/2	Measles virus
virus	Morbillivirus	Measles virus strain MVi/California.USA/16.03	Measles virus
virus	Morbillivirus	Measles virus strain MVi/California.USA/8.04	Measles virus
virus	Morbillivirus	Measles virus strain MVi/Florida.USA/19.09	Measles virus
virus	Morbillivirus	Measles virus strain MVi/New Jersey.USA/45.05	Measles virus
virus	Morbillivirus	Measles virus strain MVi/New York.USA/26.09/3	Measles virus
virus	Morbillivirus	Measles virus strain MVi/Pennsylvania.USA/20.09	Measles virus
virus	Morbillivirus	Measles virus strain MVi/Texas.USA/4.07	Measles virus
virus	Morbillivirus	Measles virus strain MVi/Virginia.USA/15.09	Measles virus
virus	Morbillivirus	Measles virus strain MVi/Washington.USA/18.08/1	Measles virus
virus	Morbillivirus	Measles virus strain Rubeovax	Measles virus
virus	Morbillivirus	Measles virus UK140/94	Measles virus
virus	Morbillivirus	Measles virus UK160/94	Measles virus
virus	Orthorubulavirus	Orthorubulavirus	Orthorubulavirus
virus	Orthorubulavirus	Mumps virus genotype A	Mumps virus
virus	Orthorubulavirus	Mumps virus genotype B	Mumps virus
virus	Orthorubulavirus	Mumps virus genotype C	Mumps virus
virus	Orthorubulavirus	Mumps virus genotype D	Mumps virus
virus	Orthorubulavirus	Mumps virus genotype F	Mumps virus
virus	Orthorubulavirus	Mumps virus genotype G	Mumps virus
virus	Orthorubulavirus	Mumps virus genotype H	Mumps virus
virus	Orthorubulavirus	Mumps virus genotype I	Mumps virus
virus	Orthorubulavirus	Mumps virus genotype K	Mumps virus
virus	Orthorubulavirus	Mumps virus strain Jeryl Lynn	Mumps virus
virus	Orthorubulavirus	Mumps virus strain L-Zagreb	Mumps virus
virus	Parvovirus	Parvovirus	Parvovirus
virus	Parvovirus	Bocaparvovirus primate1	Bocaparvovirus primate1
virus	Parvovirus	Bocaparvovirus primate2	Bocaparvovirus primate2
virus	Parvovirus	Human bocavirus	Human bocavirus
virus	Parvovirus	Human bocavirus 1	Human bocavirus 1
virus	Parvovirus	Human bocavirus 2	Human bocavirus 2
virus	Parvovirus	Human bocavirus 2A	Human bocavirus 2
virus	Parvovirus	Human bocavirus 2a TU	Human bocavirus 2
virus	Parvovirus	Human bocavirus 2b NI	Human bocavirus 2
virus	Parvovirus	human bocavirus 2c	Human bocavirus 2
virus	Parvovirus	Human bocavirus 3	Human bocavirus 3
virus	Parvovirus	Human bocavirus 4	Human bocavirus 4
virus	Parvovirus	Human bocavirus 4 NI	Human bocavirus 4
virus	Parvovirus	Human bocavirus isolate SH1	Human bocavirus
virus	Parvovirus	Human bocavirus isolate SH2	Human bocavirus
virus	Parvovirus	Human bocavirus isolate SH3	Human bocavirus
virus	Parvovirus	Human bocavirus WLL-1	Human bocavirus
virus	Parvovirus	Human bocavirus WLL-2	Human bocavirus
virus	Parvovirus	Human bocavirus WLL-3	Human bocavirus
virus	Pneumoviridae	Pneumoviridae	Pneumoviridae
virus	Pneumoviridae	Human metapneumovirus	Human metapneumovirus
virus	Pneumoviridae	Metapneumovirus	Metapneumovirus
virus	Pneumoviridae	Metapneumovirus sp.	Metapneumovirus sp.
virus	Pneumovirus	Pneumovirus	Pneumovirus
virus	Pneumovirus	Human Respiratory syncytial virus 9320	Human Respiratory syncytial virus
virus	Pneumovirus	Human respiratory syncytial virus A	Human respiratory syncytial virus A
virus	Pneumovirus	Human respiratory syncytial virus B	Human respiratory syncytial virus B
virus	Pneumovirus	Human respiratory syncytial virus MaxA	Human Respiratory syncytial virus
virus	Pneumovirus	Human respiratory syncytial virus MaxB	Human Respiratory syncytial virus
virus	Pneumovirus	Human respiratory syncytial virus MaxFLC	Human Respiratory syncytial virus
virus	Pneumovirus	Human respiratory syncytial virus MaxL	Human Respiratory syncytial virus
virus	Pneumovirus	Human respiratory syncytial virus MinA	Human Respiratory syncytial virus
virus	Pneumovirus	Human respiratory syncytial virus MinB	Human Respiratory syncytial virus
virus	Pneumovirus	Human respiratory syncytial virus MinL	Human Respiratory syncytial virus
virus	Pneumovirus	Human respiratory syncytial virus S2	Human Respiratory syncytial virus
virus	Pneumovirus	Respiratory syncytial virus	Respiratory syncytial virus
virus	Pneumovirus	Respiratory syncytial virus type A	Respiratory syncytial virus type A
virus	Polyomaviridae	Polyomaviridae	Polyomaviridae
virus	Polyomaviridae	Betapolyomavirus hominis	Betapolyomavirus hominis
virus	Polyomaviridae	BK virus strain GS	BK virus
virus	Polyomaviridae	WU Polyomavirus	WU Polyomavirus
virus	Poxviridae	Poxviridae	Poxviridae
virus	Poxviridae	Monkeypox virus	Monkeypox virus
virus	Enterovirus	Rhinovirus	Rhinovirus
virus	Enterovirus	Antwerp rhinovirus 98/99	Antwerp rhinovirus 98/99
virus	Enterovirus	Human rhinovirus 1A	Human rhinovirus 1A
virus	Enterovirus	Human rhinovirus 263 Berlin 2004	Human rhinovirus 263 Berlin 2004
virus	Enterovirus	Human rhinovirus 3083/rhino/Hyogo/2005	Human rhinovirus 3083/rhino/Hyogo/2005
virus	Enterovirus	Human rhinovirus A2192 070605	Human rhinovirus A2192 070605
virus	Enterovirus	Human rhinovirus A44	Human rhinovirus A44
virus	Enterovirus	Human rhinovirus A95	Human rhinovirus A95
virus	Enterovirus	Human rhinovirus C192483	Human rhinovirus C192483
virus	Enterovirus	Human rhinovirus C326876	Human rhinovirus C326876
virus	Enterovirus	Human rhinovirus C326878	Human rhinovirus C326878
virus	Enterovirus	Human rhinovirus EBC3/Belgium/2008	Human rhinovirus EBC3/Belgium/2008
virus	Enterovirus	Human rhinovirus EBC48/Belgium/2009	Human rhinovirus EBC48/Belgium/2009
virus	Enterovirus	Human rhinovirus EBC6/Belgium/2009	Human rhinovirus EBC6/Belgium/2009
virus	Enterovirus	Human rhinovirus hRVLz122	Human rhinovirus hRVLz122
virus	Enterovirus	Human rhinovirus hRVLz124	Human rhinovirus hRVLz124
virus	Enterovirus	Human rhinovirus Hu/C1-261208/Singapore/2008	Human rhinovirus Hu/C1-261208/Singapore/2008
virus	Enterovirus	Human rhinovirus KR1768	Human rhinovirus KR1768
virus	Enterovirus	Human rhinovirus KR1773	Human rhinovirus KR1773
virus	Enterovirus	Human rhinovirus KR1866	Human rhinovirus KR1866
virus	Enterovirus	Human rhinovirus KR1868	Human rhinovirus KR1868
virus	Enterovirus	Human rhinovirus KR1869	Human rhinovirus KR1869
virus	Enterovirus	Human rhinovirus KR1873	Human rhinovirus KR1873
virus	Enterovirus	Human rhinovirus KR1885	Human rhinovirus KR1885
virus	Enterovirus	Human rhinovirus KR1936	Human rhinovirus KR1936
virus	Enterovirus	Human rhinovirus KR1945	Human rhinovirus KR1945
virus	Enterovirus	Human rhinovirus KR1956	Human rhinovirus KR1956
virus	Enterovirus	Human rhinovirus KR2057	Human rhinovirus KR2057
virus	Enterovirus	Human rhinovirus KR2063	Human rhinovirus KR2063
virus	Enterovirus	Human rhinovirus KR2072	Human rhinovirus KR2072
virus	Enterovirus	Human rhinovirus KR2098	Human rhinovirus KR2098
virus	Enterovirus	Human rhinovirus KR2113	Human rhinovirus KR2113
virus	Enterovirus	Human rhinovirus KR2184	Human rhinovirus KR2184
virus	Enterovirus	Human rhinovirus KR2206	Human rhinovirus KR2206
virus	Enterovirus	Human rhinovirus KR2218	Human rhinovirus KR2218
virus	Enterovirus	Human rhinovirus KR2220	Human rhinovirus KR2220
virus	Enterovirus	Human rhinovirus KR2244	Human rhinovirus KR2244
virus	Enterovirus	Human rhinovirus KR2261	Human rhinovirus KR2261
virus	Enterovirus	Human rhinovirus KR2271	Human rhinovirus KR2271
virus	Enterovirus	Human rhinovirus KR2285	Human rhinovirus KR2285
virus	Enterovirus	Human rhinovirus KR2288	Human rhinovirus KR2288
virus	Enterovirus	Human rhinovirus KR2301	Human rhinovirus KR2301
virus	Enterovirus	Human rhinovirus KR2311	Human rhinovirus KR2311
virus	Enterovirus	Human rhinovirus KR2313	Human rhinovirus KR2313
virus	Enterovirus	Human rhinovirus KR2316	Human rhinovirus KR2316
virus	Enterovirus	Human rhinovirus KR2320	Human rhinovirus KR2320
virus	Enterovirus	Human rhinovirus KR2390	Human rhinovirus KR2390
virus	Enterovirus	Human rhinovirus KR2394	Human rhinovirus KR2394
virus	Enterovirus	Human rhinovirus KR2398	Human rhinovirus KR2398
virus	Enterovirus	Human rhinovirus KR2425	Human rhinovirus KR2425
virus	Enterovirus	Human rhinovirus KR2484	Human rhinovirus KR2484
virus	Enterovirus	Human rhinovirus KR2543	Human rhinovirus KR2543
virus	Enterovirus	Human rhinovirus KR2569	Human rhinovirus KR2569
virus	Enterovirus	Human rhinovirus KR2581	Human rhinovirus KR2581
virus	Enterovirus	Human rhinovirus KR2629	Human rhinovirus KR2629
virus	Enterovirus	Human rhinovirus N53728	Human rhinovirus N53728
virus	Enterovirus	Human rhinovirus N53729	Human rhinovirus N53729
virus	Enterovirus	Human rhinovirus NAT001	Human rhinovirus NAT001
virus	Enterovirus	Human rhinovirus NH114	Human rhinovirus NH114
virus	Enterovirus	Human rhinovirus NH144	Human rhinovirus NH144
virus	Enterovirus	Human rhinovirus NH163	Human rhinovirus NH163
virus	Enterovirus	Human rhinovirus NH204	Human rhinovirus NH204
virus	Enterovirus	Human rhinovirus NH206	Human rhinovirus NH206
virus	Enterovirus	Human rhinovirus NH219	Human rhinovirus NH219
virus	Enterovirus	Human rhinovirus NH226	Human rhinovirus NH226
virus	Enterovirus	Human rhinovirus NH243	Human rhinovirus NH243
virus	Enterovirus	Human rhinovirus NH247	Human rhinovirus NH247
virus	Enterovirus	Human rhinovirus NH248	Human rhinovirus NH248
virus	Enterovirus	Human rhinovirus NH280	Human rhinovirus NH280
virus	Enterovirus	Human rhinovirus NH281	Human rhinovirus NH281
virus	Enterovirus	Human rhinovirus NH287	Human rhinovirus NH287
virus	Enterovirus	Human rhinovirus NH290	Human rhinovirus NH290
virus	Enterovirus	Human rhinovirus NH329	Human rhinovirus NH329
virus	Enterovirus	Human rhinovirus NH3308	Human rhinovirus NH3308
virus	Enterovirus	Human rhinovirus NH334	Human rhinovirus NH334
virus	Enterovirus	Human rhinovirus NH3359	Human rhinovirus NH3359
virus	Enterovirus	Human rhinovirus NH3463	Human rhinovirus NH3463
virus	Enterovirus	Human rhinovirus NH361	Human rhinovirus NH361
virus	Enterovirus	Human rhinovirus NH3629	Human rhinovirus NH3629
virus	Enterovirus	Human rhinovirus NH363	Human rhinovirus NH363
virus	Enterovirus	Human rhinovirus NH3671	Human rhinovirus NH3671
virus	Enterovirus	Human rhinovirus NH3736	Human rhinovirus NH3736
virus	Enterovirus	Human rhinovirus NH379	Human rhinovirus NH379
virus	Enterovirus	Human rhinovirus NH384	Human rhinovirus NH384
virus	Enterovirus	Human rhinovirus NH3866	Human rhinovirus NH3866
virus	Enterovirus	Human rhinovirus NH3924	Human rhinovirus NH3924
virus	Enterovirus	Human rhinovirus NH3952	Human rhinovirus NH3952
virus	Enterovirus	Human rhinovirus NH3994	Human rhinovirus NH3994
virus	Enterovirus	Human rhinovirus NH4032	Human rhinovirus NH4032
virus	Enterovirus	Human rhinovirus NH4054	Human rhinovirus NH4054
virus	Enterovirus	Human rhinovirus NH4111	Human rhinovirus NH4111
virus	Enterovirus	Human rhinovirus NH4145	Human rhinovirus NH4145
virus	Enterovirus	Human rhinovirus NH42	Human rhinovirus NH42
virus	Enterovirus	Human rhinovirus NH4215	Human rhinovirus NH4215
virus	Enterovirus	Human rhinovirus NH4299	Human rhinovirus NH4299
virus	Enterovirus	Human rhinovirus NH4347	Human rhinovirus NH4347
virus	Enterovirus	Human rhinovirus NH4367	Human rhinovirus NH4367
virus	Enterovirus	Human rhinovirus NH4479	Human rhinovirus NH4479
virus	Enterovirus	Human rhinovirus NH53	Human rhinovirus NH53
virus	Enterovirus	Human rhinovirus NH62	Human rhinovirus NH62
virus	Enterovirus	Human rhinovirus NH94	Human rhinovirus NH94
virus	Enterovirus	Human rhinovirus NSHM81/Belgium/2009	Human rhinovirus NSHM81/Belgium/2009
virus	Enterovirus	Human rhinovirus QCE	Human rhinovirus QCE
virus	Enterovirus	Human rhinovirus R12	Human rhinovirus R12
virus	Enterovirus	Human rhinovirus R16	Human rhinovirus R16
virus	Enterovirus	Human rhinovirus R18	Human rhinovirus R18
virus	Enterovirus	Human rhinovirus R2	Human rhinovirus R2
virus	Enterovirus	Human rhinovirus R20	Human rhinovirus R20
virus	Enterovirus	Human rhinovirus R21	Human rhinovirus R21
virus	Enterovirus	Human rhinovirus R22	Human rhinovirus R22
virus	Enterovirus	Human rhinovirus R25	Human rhinovirus R25
virus	Enterovirus	Human rhinovirus R28	Human rhinovirus R28
virus	Enterovirus	Human rhinovirus R29	Human rhinovirus R29
virus	Enterovirus	Human rhinovirus R3	Human rhinovirus R3
virus	Enterovirus	Human rhinovirus R33	Human rhinovirus R33
virus	Enterovirus	Human rhinovirus R34	Human rhinovirus R34
virus	Enterovirus	Human rhinovirus R36	Human rhinovirus R36
virus	Enterovirus	Human rhinovirus R38	Human rhinovirus R38
virus	Enterovirus	Human rhinovirus R39	Human rhinovirus R39
virus	Enterovirus	Human rhinovirus R41	Human rhinovirus R41
virus	Enterovirus	Human rhinovirus R45	Human rhinovirus R45
virus	Enterovirus	Human rhinovirus R49	Human rhinovirus R49
virus	Enterovirus	Human rhinovirus R55	Human rhinovirus R55
virus	Enterovirus	Human rhinovirus R58	Human rhinovirus R58
virus	Enterovirus	Human rhinovirus R6	Human rhinovirus R6
virus	Enterovirus	Human rhinovirus R66	Human rhinovirus R66
virus	Enterovirus	Human rhinovirus R7	Human rhinovirus R7
virus	Enterovirus	Human rhinovirus R73	Human rhinovirus R73
virus	Enterovirus	Human rhinovirus R81	Human rhinovirus R81
virus	Enterovirus	Human rhinovirus R82	Human rhinovirus R82
virus	Enterovirus	Human rhinovirus R85	Human rhinovirus R85
virus	Enterovirus	Human rhinovirus R89	Human rhinovirus R89
virus	Enterovirus	Human rhinovirus R9	Human rhinovirus R9
virus	Enterovirus	Human rhinovirus SO6819	Human rhinovirus SO6819
virus	Enterovirus	Human rhinovirus sp.	Human rhinovirus sp.
virus	Enterovirus	Human rhinovirus strain Hanks	Human rhinovirus strain Hanks
virus	Enterovirus	Human rhinovirus W10	Human rhinovirus W10
virus	Enterovirus	Human rhinovirus W11	Human rhinovirus W11
virus	Enterovirus	Human rhinovirus W12	Human rhinovirus W12
virus	Enterovirus	Human rhinovirus W15	Human rhinovirus W15
virus	Enterovirus	Human rhinovirus W17	Human rhinovirus W17
virus	Enterovirus	Human rhinovirus W2	Human rhinovirus W2
virus	Enterovirus	Human rhinovirus W23	Human rhinovirus W23
virus	Enterovirus	Human rhinovirus W24	Human rhinovirus W24
virus	Enterovirus	Human rhinovirus W25	Human rhinovirus W25
virus	Enterovirus	Human rhinovirus W28	Human rhinovirus W28
virus	Enterovirus	Human rhinovirus W36	Human rhinovirus W36
virus	Enterovirus	Human rhinovirus W38	Human rhinovirus W38
virus	Enterovirus	Human rhinovirus W4	Human rhinovirus W4
virus	Enterovirus	Human rhinovirus W46	Human rhinovirus W46
virus	Enterovirus	Human rhinovirus W6	Human rhinovirus W6
virus	Enterovirus	Human rhinovirus W7	Human rhinovirus W7
virus	Enterovirus	Human rhinovirus W9	Human rhinovirus W9
virus	Enterovirus	Rhinovirus A	Rhinovirus A
virus	Enterovirus	rhinovirus A1	Rhinovirus A1
virus	Enterovirus	rhinovirus A10	Rhinovirus A10
virus	Enterovirus	rhinovirus A100	Rhinovirus A100
virus	Enterovirus	rhinovirus A101	Rhinovirus A101
virus	Enterovirus	rhinovirus A103	Rhinovirus A103
virus	Enterovirus	rhinovirus A105	Rhinovirus A105
virus	Enterovirus	rhinovirus A106	Rhinovirus A106
virus	Enterovirus	rhinovirus A11	Rhinovirus A11
virus	Enterovirus	rhinovirus A12	Rhinovirus A12
virus	Enterovirus	rhinovirus A13	Rhinovirus A13
virus	Enterovirus	rhinovirus A15	Rhinovirus A15
virus	Enterovirus	rhinovirus A16	Rhinovirus A16
virus	Enterovirus	rhinovirus A18	Rhinovirus A18
virus	Enterovirus	rhinovirus A19	Rhinovirus A19
virus	Enterovirus	rhinovirus A1B	Rhinovirus A1B
virus	Enterovirus	rhinovirus A2	Rhinovirus A2
virus	Enterovirus	rhinovirus A20	Rhinovirus A20
virus	Enterovirus	rhinovirus A21	Rhinovirus A21
virus	Enterovirus	rhinovirus A22	Rhinovirus A22
virus	Enterovirus	rhinovirus A23	Rhinovirus A23
virus	Enterovirus	rhinovirus A24	Rhinovirus A24
virus	Enterovirus	rhinovirus A25	Rhinovirus A25
virus	Enterovirus	rhinovirus A28	Rhinovirus A28
virus	Enterovirus	rhinovirus A29	Rhinovirus A29
virus	Enterovirus	rhinovirus A30	Rhinovirus A30
virus	Enterovirus	rhinovirus A31	Rhinovirus A31
virus	Enterovirus	rhinovirus A32	Rhinovirus A32
virus	Enterovirus	rhinovirus A33	Rhinovirus A33
virus	Enterovirus	rhinovirus A34	Rhinovirus A34
virus	Enterovirus	rhinovirus A36	Rhinovirus A36
virus	Enterovirus	rhinovirus A38	Rhinovirus A38
virus	Enterovirus	rhinovirus A39	Rhinovirus A39
virus	Enterovirus	rhinovirus A40	Rhinovirus A40
virus	Enterovirus	rhinovirus A41	Rhinovirus A41
virus	Enterovirus	rhinovirus A43	Rhinovirus A43
virus	Enterovirus	rhinovirus A45	Rhinovirus A45
virus	Enterovirus	rhinovirus A46	Rhinovirus A46
virus	Enterovirus	rhinovirus A47	Rhinovirus A47
virus	Enterovirus	rhinovirus A49	Rhinovirus A49
virus	Enterovirus	rhinovirus A50	Rhinovirus A50
virus	Enterovirus	rhinovirus A51	Rhinovirus A51
virus	Enterovirus	rhinovirus A53	Rhinovirus A53
virus	Enterovirus	rhinovirus A54	Rhinovirus A54
virus	Enterovirus	rhinovirus A55	Rhinovirus A55
virus	Enterovirus	rhinovirus A56	Rhinovirus A56
virus	Enterovirus	rhinovirus A57	Rhinovirus A57
virus	Enterovirus	rhinovirus A58	Rhinovirus A58
virus	Enterovirus	rhinovirus A59	Rhinovirus A59
virus	Enterovirus	rhinovirus A60	Rhinovirus A60
virus	Enterovirus	rhinovirus A61	Rhinovirus A61
virus	Enterovirus	rhinovirus A62	Rhinovirus A62
virus	Enterovirus	rhinovirus A63	Rhinovirus A63
virus	Enterovirus	rhinovirus A64	Rhinovirus A64
virus	Enterovirus	rhinovirus A65	Rhinovirus A65
virus	Enterovirus	rhinovirus A66	Rhinovirus A66
virus	Enterovirus	rhinovirus A67	Rhinovirus A67
virus	Enterovirus	rhinovirus A68	Rhinovirus A68
virus	Enterovirus	rhinovirus A7	Rhinovirus A7
virus	Enterovirus	rhinovirus A71	Rhinovirus A71
virus	Enterovirus	rhinovirus A73	Rhinovirus A73
virus	Enterovirus	rhinovirus A74	Rhinovirus A74
virus	Enterovirus	rhinovirus A75	Rhinovirus A75
virus	Enterovirus	rhinovirus A76	Rhinovirus A76
virus	Enterovirus	rhinovirus A77	Rhinovirus A77
virus	Enterovirus	rhinovirus A78	Rhinovirus A78
virus	Enterovirus	rhinovirus A8	Rhinovirus A8
virus	Enterovirus	rhinovirus A80	Rhinovirus A80
virus	Enterovirus	Rhinovirus A81	Rhinovirus A81
virus	Enterovirus	rhinovirus A82	Rhinovirus A82
virus	Enterovirus	rhinovirus A85	Rhinovirus A85
virus	Enterovirus	rhinovirus A88	Rhinovirus A88
virus	Enterovirus	rhinovirus A89	Rhinovirus A89
virus	Enterovirus	rhinovirus A9	Rhinovirus A9
virus	Enterovirus	rhinovirus A90	Rhinovirus A90
virus	Enterovirus	rhinovirus A94	Rhinovirus A94
virus	Enterovirus	rhinovirus A96	Rhinovirus A96
virus	Enterovirus	rhinovirus A98	Rhinovirus A98
virus	Enterovirus	Rhinovirus B	Rhinovirus B
virus	Enterovirus	rhinovirus B100	Rhinovirus B100
virus	Enterovirus	rhinovirus B101	Rhinovirus B101
virus	Enterovirus	rhinovirus B102	Rhinovirus B102
virus	Enterovirus	rhinovirus B103	Rhinovirus B103
virus	Enterovirus	rhinovirus B14	Rhinovirus B14
virus	Enterovirus	rhinovirus B17	Rhinovirus B17
virus	Enterovirus	rhinovirus B26	Rhinovirus B26
virus	Enterovirus	rhinovirus B27	Rhinovirus B27
virus	Enterovirus	rhinovirus B3	Rhinovirus B3
virus	Enterovirus	rhinovirus B35	Rhinovirus B35
virus	Enterovirus	rhinovirus B37	Rhinovirus B37
virus	Enterovirus	rhinovirus B4	Rhinovirus B4
virus	Enterovirus	rhinovirus B42	Rhinovirus B42
virus	Enterovirus	Rhinovirus B48	Rhinovirus B48
virus	Enterovirus	rhinovirus B5	Rhinovirus B5
virus	Enterovirus	rhinovirus B52	Rhinovirus B52
virus	Enterovirus	rhinovirus B6	Rhinovirus B6
virus	Enterovirus	Rhinovirus B69	Rhinovirus B69
virus	Enterovirus	rhinovirus B70	Rhinovirus B70
virus	Enterovirus	rhinovirus B72	Rhinovirus B72
virus	Enterovirus	rhinovirus B79	Rhinovirus B79
virus	Enterovirus	rhinovirus B83	Rhinovirus B83
virus	Enterovirus	rhinovirus B84	Rhinovirus B84
virus	Enterovirus	rhinovirus B86	Rhinovirus B86
virus	Enterovirus	rhinovirus B91	Rhinovirus B91
virus	Enterovirus	rhinovirus B92	Rhinovirus B92
virus	Enterovirus	rhinovirus B93	Rhinovirus B93
virus	Enterovirus	rhinovirus B97	Rhinovirus B97
virus	Enterovirus	rhinovirus B99	Rhinovirus B99
virus	Enterovirus	Rhinovirus C	Rhinovirus C
virus	Enterovirus	rhinovirus C1	Rhinovirus C1
virus	Enterovirus	rhinovirus C11	Rhinovirus C11
virus	Enterovirus	rhinovirus C12	Rhinovirus C12
virus	Enterovirus	rhinovirus C13	Rhinovirus C13
virus	Enterovirus	rhinovirus C15	Rhinovirus C15
virus	Enterovirus	rhinovirus C17	Rhinovirus C17
virus	Enterovirus	rhinovirus C18	Rhinovirus C18
virus	Enterovirus	rhinovirus C19	Rhinovirus C19
virus	Enterovirus	rhinovirus C2	Rhinovirus C2
virus	Enterovirus	rhinovirus C22	Rhinovirus C22
virus	Enterovirus	rhinovirus C23	Rhinovirus C23
virus	Enterovirus	rhinovirus C24	Rhinovirus C24
virus	Enterovirus	rhinovirus C26	Rhinovirus C26
virus	Enterovirus	rhinovirus C3	Rhinovirus C3
virus	Enterovirus	rhinovirus C30	Rhinovirus C30
virus	Enterovirus	rhinovirus C31	Rhinovirus C31
virus	Enterovirus	rhinovirus C32	Rhinovirus C32
virus	Enterovirus	rhinovirus C33	Rhinovirus C33
virus	Enterovirus	rhinovirus C35	Rhinovirus C35
virus	Enterovirus	rhinovirus C40	Rhinovirus C40
virus	Enterovirus	Rhinovirus C41	Rhinovirus C41
virus	Enterovirus	rhinovirus C42	Rhinovirus C42
virus	Enterovirus	rhinovirus C43	Rhinovirus C43
virus	Enterovirus	rhinovirus C44	Rhinovirus C44
virus	Enterovirus	rhinovirus C47	Rhinovirus C47
virus	Enterovirus	rhinovirus C5	Rhinovirus C5
virus	Enterovirus	rhinovirus C53	Rhinovirus C53
virus	Enterovirus	rhinovirus C55	Rhinovirus C55
virus	Enterovirus	rhinovirus C6	Rhinovirus C6
virus	Enterovirus	rhinovirus C7	Rhinovirus C7
virus	Enterovirus	rhinovirus C8	Rhinovirus C8
virus	Enterovirus	rhinovirus C9	Rhinovirus C9
virus	Rubivirus	Rubivirus	Rubivirus
virus	Rubivirus	Rubella virus	Rubella virus
virus	Rubivirus	Rubella virus genotype 1A	Rubella virus
virus	Rubivirus	Rubella virus genotype 1G	Rubella virus
virus	Rubivirus	Rubella virus genotype 2B	Rubella virus genotype 2B
virus	Herpesvirus	Herpesvirus	Herpesvirus
virus	Herpesvirus	Human alphaherpesvirus 1	Human Alphaherpesvirus 1(Herpes Simplex Virus 1)
virus	Herpesvirus	Human alphaherpesvirus 1 strain 17	Human Alphaherpesvirus 1(Herpes Simplex Virus 1)
virus	Herpesvirus	Human alphaherpesvirus 1 strain RH2	Human Alphaherpesvirus 1(Herpes Simplex Virus 1)
virus	Herpesvirus	Human alphaherpesvirus 2	Human Alphaherpesvirus 2(Herpes Simplex Virus 2)
virus	Herpesvirus	Human alphaherpesvirus 3	Human Alphaherpesvirus 3(Varicella Zoster Virus)
virus	Herpesvirus	Human herpesvirus 3 strain Dumas	Human Alphaherpesvirus 3(Varicella Zoster Virus)
virus	Herpesvirus	Human gammaherpesvirus 4	Human Gammaherpesvirus 4(Epstein-Barr Virus)
virus	Herpesvirus	Human betaherpesvirus 5	Human Betaherpesvirus 5(Cytomegalovirus)
virus	Herpesvirus	Human betaherpesvirus 6	Human Betaherpesvirus 6(RoseolaVirus 6)
virus	Herpesvirus	Human betaherpesvirus 6A	Human Betaherpesvirus 6(RoseolaVirus 6)
virus	Herpesvirus	Human betaherpesvirus 6B	Human Betaherpesvirus 6(RoseolaVirus 6)
virus	Herpesvirus	Human betaherpesvirus 7	Human Betaherpesvirus 7(RoseolaVirus 7)
virus	Orthopneumovirus	Orthopneumovirus	Orthopneumovirus
virus	Orthopneumovirus	Human orthopneumovirus	Human orthopneumovirus
virus	Pneumovirus	Pneumovirus	Pneumovirus
virus	Pneumovirus	Human respirovirus 1	Human parainfluenza virus 1
virus	Pneumovirus	Human parainfluenza virus 1 strain Washington/1964	Human parainfluenza virus 1
virus	Pneumovirus	Human respirovirus 3	Human parainfluenza virus 3
virus	Pneumovirus	Human parvovirus B19	Human parainfluenza B19
virus	Pneumovirus	Human parvovirus B19 - A6	Human parainfluenza B19
virus	Rubulavirus	Rubulavirus	Rubulavirus
virus	Rubulavirus	Human orthorubulavirus 2	Human parainfluenza virus 2
virus	Rubulavirus	Human orthorubulavirus 4	Human parainfluenza virus 4
virus	Rubulavirus	Human parainfluenza virus 4a	Human parainfluenza virus 4
virus	Rubulavirus	Human parainfluenza virus 4b	Human parainfluenza virus 4
virus	Rubulavirus	Mumps orthorubulavirus	Mumps orthorubulavirus
